# Supplementary material for: CytofIn enables integrated analysis of public mass cytometry datasets using generalized anchors
Source: Nat Commun. 2022 Feb 17;13:934. doi: 10.1038/s41467-022-28484-5 (PMC8854441; doi:10.1038/s41467-022-28484-5)
Supplement: Supplementary file 3 — Supplementary Data 1 [file 41467_2022_28484_MOESM3_ESM.xlsx]

## Sheet: all_metadata.csv
filename	cohort	plate_number	patient_id	condition	cohort number	reference
ALL05v2_Plate1_healthy1 basal1.fcs	ALL05v2	plate1	Healthy1	Basal	1	1
ALL05v2_Plate1_healthy1 basal2.fcs	ALL05v2	plate1	Healthy1	Basal	1	0
ALL05v2_Plate1_healthy1 das.fcs	ALL05v2	plate1	Healthy1	Das	1	0
ALL05v2_Plate1_healthy1 IL7.fcs	ALL05v2	plate1	Healthy1	IL7	1	0
ALL05v2_Plate1_UPN90 dx basal1.fcs	ALL05v2	plate1	UPN90	Basal	1	0
ALL05v2_Plate1_UPN90 dx basal2.fcs	ALL05v2	plate1	UPN90	Basal	1	0
ALL05v2_Plate1_UPN90 dx das.fcs	ALL05v2	plate1	UPN90	Das	1	0
ALL05v2_Plate1_UPN90 dx IL7.fcs	ALL05v2	plate1	UPN90	IL7	1	0
ALL05v2_Plate1_UPN90 rx basal1.fcs	ALL05v2	plate1	UPN90	Basal	1	0
ALL05v2_Plate1_UPN90 rx basal2.fcs	ALL05v2	plate1	UPN90	Basal	1	0
ALL05v2_Plate1_UPN90 rx das.fcs	ALL05v2	plate1	UPN90	Das	1	0
ALL05v2_Plate1_UPN90 rx IL7.fcs	ALL05v2	plate1	UPN90	IL7	1	0
ALL05v2_Plate1_UPN91 Basal1.fcs	ALL05v2	plate1	UPN91	Basal	1	0
ALL05v2_Plate1_UPN91 basal2.fcs	ALL05v2	plate1	UPN91	Basal	1	0
ALL05v2_Plate1_UPN91 das.fcs	ALL05v2	plate1	UPN91	Das	1	0
ALL05v2_Plate1_UPN91 IL7.fcs	ALL05v2	plate1	UPN91	IL7	1	0
ALL05v2_Plate1_UPN92 Basal1.fcs	ALL05v2	plate1	UPN92	Basal	1	0
ALL05v2_Plate1_UPN92 basal2.fcs	ALL05v2	plate1	UPN92	Basal	1	0
ALL05v2_Plate1_UPN92 das.fcs	ALL05v2	plate1	UPN92	Das	1	0
ALL05v2_Plate1_UPN92 IL7.fcs	ALL05v2	plate1	UPN92	IL7	1	0
ALL05v2_Plate2_healthy basal1.fcs	ALL05v2	plate2	Healthy	Basal	1	1
ALL05v2_Plate2_healthy basal2.fcs	ALL05v2	plate2	Healthy	Basal	1	0
ALL05v2_Plate2_healthy das.fcs	ALL05v2	plate2	Healthy	Das	1	0
ALL05v2_Plate2_healthy IL7.fcs	ALL05v2	plate2	Healthy	IL7	1	0
ALL05v2_Plate2_UPN93 Basal1.fcs	ALL05v2	plate2	UPN93	Basal	1	0
ALL05v2_Plate2_UPN93 basal2.fcs	ALL05v2	plate2	UPN93	Basal	1	0
ALL05v2_Plate2_UPN93 das.fcs	ALL05v2	plate2	UPN93	Das	1	0
ALL05v2_Plate2_UPN93 IL7.fcs	ALL05v2	plate2	UPN93	IL7	1	0
ALL05v2_Plate2_UPN94 basal1.fcs	ALL05v2	plate2	UPN94	Basal	1	0
ALL05v2_Plate2_UPN94 basal2.fcs	ALL05v2	plate2	UPN94	Basal	1	0
ALL05v2_Plate2_UPN94 das.fcs	ALL05v2	plate2	UPN94	Das	1	0
ALL05v2_Plate2_UPN94 IL7.fcs	ALL05v2	plate2	UPN94	IL7	1	0
ALL05v2_Plate2_UPN96 Basal1.fcs	ALL05v2	plate2	UPN96	Basal	1	0
ALL05v2_Plate2_UPN96 basal2.fcs	ALL05v2	plate2	UPN96	Basal	1	0
ALL05v2_Plate2_UPN96 das.fcs	ALL05v2	plate2	UPN96	Das	1	0
ALL05v2_Plate2_UPN96 IL7.fcs	ALL05v2	plate2	UPN96	IL7	1	0
ALL05v2_Plate2_UPN97 basal2.fcs	ALL05v2	plate2	UPN97	Basal	1	0
ALL05v2_Plate2_UPN97 das.fcs	ALL05v2	plate2	UPN97	Das	1	0
ALL05v2_Plate2_UPN97 IL7.fcs	ALL05v2	plate2	UPN97	IL7	1	0
ALL05v2_Plate2_UPN97 rx basal1.fcs	ALL05v2	plate2	UPN97	Basal	1	0
ALL05v2_Plate3_healthy basal1.fcs	ALL05v2	plate3	Healthy	Basal	1	1
ALL05v2_Plate3_healthy basal2.fcs	ALL05v2	plate3	Healthy	Basal	1	0
ALL05v2_Plate3_healthy das.fcs	ALL05v2	plate3	Healthy	Das	1	0
ALL05v2_Plate3_healthy IL7.fcs	ALL05v2	plate3	Healthy	IL7	1	0
ALL05v2_Plate3_UPN95 dx Basal1.fcs	ALL05v2	plate3	UPN95	Basal	1	0
ALL05v2_Plate3_UPN95 dx basal2.fcs	ALL05v2	plate3	UPN95	Basal	1	0
ALL05v2_Plate3_UPN95 dx das.fcs	ALL05v2	plate3	UPN95	Das	1	0
ALL05v2_Plate3_UPN95 dx IL7.fcs	ALL05v2	plate3	UPN95	IL7	1	0
ALL05v2_Plate3_UPN95 rx basal1.fcs	ALL05v2	plate3	UPN95	Basal	1	0
ALL05v2_Plate3_UPN95 rx basal2.fcs	ALL05v2	plate3	UPN95	Basal	1	0
ALL05v2_Plate3_UPN95 rx das.fcs	ALL05v2	plate3	UPN95	Das	1	0
ALL05v2_Plate3_UPN95 rx IL7.fcs	ALL05v2	plate3	UPN95	IL7	1	0
ALL05v2_Plate3_UPN98 basal1.fcs	ALL05v2	plate3	UPN98	Basal	1	0
ALL05v2_Plate3_UPN98 basal2.fcs	ALL05v2	plate3	UPN98	Basal	1	0
ALL05v2_Plate3_UPN98 das.fcs	ALL05v2	plate3	UPN98	Das	1	0
ALL05v2_Plate3_UPN98 IL7.fcs	ALL05v2	plate3	UPN98	IL7	1	0
ALL08_Plate10_Healthy03 basal.fcs	ALL08	plate10	Healthy03	Basal	2	1
ALL08_Plate10_Healthy03 BCR.fcs	ALL08	plate10	Healthy03	BCR	2	0
ALL08_Plate10_Healthy03 IL7.fcs	ALL08	plate10	Healthy03	IL7	2	0
ALL08_Plate10_Healthy03 TSLP.fcs	ALL08	plate10	Healthy03	TSLP	2	0
ALL08_Plate10_UPN1 basal.fcs	ALL08	plate10	UPN1	Basal	2	0
ALL08_Plate10_UPN1 BCR.fcs	ALL08	plate10	UPN1	BCR	2	0
ALL08_Plate10_UPN1 BEZ.fcs	ALL08	plate10	UPN1	BEZ	2	0
ALL08_Plate10_UPN1 Das.fcs	ALL08	plate10	UPN1	Das	2	0
ALL08_Plate10_UPN1 IL7.fcs	ALL08	plate10	UPN1	IL7	2	0
ALL08_Plate10_UPN1 PVO4.fcs	ALL08	plate10	UPN1	PVO4	2	0
ALL08_Plate10_UPN1 Tof.fcs	ALL08	plate10	UPN1	Tof	2	0
ALL08_Plate10_UPN1 TSLP.fcs	ALL08	plate10	UPN1	TSLP	2	0
ALL08_Plate10_UPN22r basal.fcs	ALL08	plate10	UPN22r	Basal	2	0
ALL08_Plate10_UPN22r BCR.fcs	ALL08	plate10	UPN22r	BCR	2	0
ALL08_Plate10_UPN22r BEZ.fcs	ALL08	plate10	UPN22r	BEZ	2	0
ALL08_Plate10_UPN22r Das.fcs	ALL08	plate10	UPN22r	Das	2	0
ALL08_Plate10_UPN22r IL7.fcs	ALL08	plate10	UPN22r	IL7	2	0
ALL08_Plate10_UPN22r PVO4.fcs	ALL08	plate10	UPN22r	PVO4	2	0
ALL08_Plate10_UPN22r Tof.fcs	ALL08	plate10	UPN22r	Tof	2	0
ALL08_Plate10_UPN22r TSLP.fcs	ALL08	plate10	UPN22r	TSLP	2	0
ALL08_Plate11_Healthy03 basal.fcs	ALL08	plate11	Healthy03	Basal	2	1
ALL08_Plate11_Healthy03 BCR.fcs	ALL08	plate11	Healthy03	BCR	2	0
ALL08_Plate11_Healthy03 IL7.fcs	ALL08	plate11	Healthy03	IL7	2	0
ALL08_Plate11_Healthy03 TSLP.fcs	ALL08	plate11	Healthy03	TSLP	2	0
ALL08_Plate11_UPN2 basal.fcs	ALL08	plate11	UPN2	Basal	2	0
ALL08_Plate11_UPN2 BCR.fcs	ALL08	plate11	UPN2	BCR	2	0
ALL08_Plate11_UPN2 BEZ.fcs	ALL08	plate11	UPN2	BEZ	2	0
ALL08_Plate11_UPN2 Das.fcs	ALL08	plate11	UPN2	Das	2	0
ALL08_Plate11_UPN2 IL7.fcs	ALL08	plate11	UPN2	IL7	2	0
ALL08_Plate11_UPN2 PVO4.fcs	ALL08	plate11	UPN2	PVO4	2	0
ALL08_Plate11_UPN2 Tof.fcs	ALL08	plate11	UPN2	Tof	2	0
ALL08_Plate11_UPN2 TSLP.fcs	ALL08	plate11	UPN2	TSLP	2	0
ALL08_Plate11_UPN3 basal.fcs	ALL08	plate11	UPN3	Basal	2	0
ALL08_Plate11_UPN3 BCR.fcs	ALL08	plate11	UPN3	BCR	2	0
ALL08_Plate11_UPN3 BEZ.fcs	ALL08	plate11	UPN3	BEZ	2	0
ALL08_Plate11_UPN3 Das.fcs	ALL08	plate11	UPN3	Das	2	0
ALL08_Plate11_UPN3 IL7.fcs	ALL08	plate11	UPN3	IL7	2	0
ALL08_Plate11_UPN3 PVO4.fcs	ALL08	plate11	UPN3	PVO4	2	0
ALL08_Plate11_UPN3 Tof.fcs	ALL08	plate11	UPN3	Tof	2	0
ALL08_Plate11_UPN3 TSLP.fcs	ALL08	plate11	UPN3	TSLP	2	0
ALL08_Plate12_Healthy03 basal.fcs	ALL08	plate12	Healthy03	Basal	2	1
ALL08_Plate12_Healthy03 BCR.fcs	ALL08	plate12	Healthy03	BCR	2	0
ALL08_Plate12_Healthy03 IL7.fcs	ALL08	plate12	Healthy03	IL7	2	0
ALL08_Plate12_Healthy03 TSLP.fcs	ALL08	plate12	Healthy03	TSLP	2	0
ALL08_Plate12_UPN12 basal.fcs	ALL08	plate12	UPN12	Basal	2	0
ALL08_Plate12_UPN12 BCR.fcs	ALL08	plate12	UPN12	BCR	2	0
ALL08_Plate12_UPN12 BEZ.fcs	ALL08	plate12	UPN12	BEZ	2	0
ALL08_Plate12_UPN12 Das.fcs	ALL08	plate12	UPN12	Das	2	0
ALL08_Plate12_UPN12 IL7.fcs	ALL08	plate12	UPN12	IL7	2	0
ALL08_Plate12_UPN12 PVO4.fcs	ALL08	plate12	UPN12	PVO4	2	0
ALL08_Plate12_UPN12 Tof.fcs	ALL08	plate12	UPN12	Tof	2	0
ALL08_Plate12_UPN12 TSLP.fcs	ALL08	plate12	UPN12	TSLP	2	0
ALL08_Plate12_UPN6 basal.fcs	ALL08	plate12	UPN6	Basal	2	0
ALL08_Plate12_UPN6 BCR.fcs	ALL08	plate12	UPN6	BCR	2	0
ALL08_Plate12_UPN6 BEZ.fcs	ALL08	plate12	UPN6	BEZ	2	0
ALL08_Plate12_UPN6 Das.fcs	ALL08	plate12	UPN6	Das	2	0
ALL08_Plate12_UPN6 IL7.fcs	ALL08	plate12	UPN6	IL7	2	0
ALL08_Plate12_UPN6 PVO4.fcs	ALL08	plate12	UPN6	PVO4	2	0
ALL08_Plate12_UPN6 Tof.fcs	ALL08	plate12	UPN6	Tof	2	0
ALL08_Plate12_UPN6 TSLP.fcs	ALL08	plate12	UPN6	TSLP	2	0
ALL08_Plate13_Healthy03 basal.fcs	ALL08	plate13	Healthy03	Basal	2	1
ALL08_Plate13_Healthy03 BCR.fcs	ALL08	plate13	Healthy03	BCR	2	0
ALL08_Plate13_Healthy03 IL7.fcs	ALL08	plate13	Healthy03	IL7	2	0
ALL08_Plate13_Healthy03 TSLP.fcs	ALL08	plate13	Healthy03	TSLP	2	0
ALL08_Plate13_UPN15 basal.fcs	ALL08	plate13	UPN15	Basal	2	0
ALL08_Plate13_UPN15 BCR.fcs	ALL08	plate13	UPN15	BCR	2	0
ALL08_Plate13_UPN15 BEZ.fcs	ALL08	plate13	UPN15	BEZ	2	0
ALL08_Plate13_UPN15 Das.fcs	ALL08	plate13	UPN15	Das	2	0
ALL08_Plate13_UPN15 IL7.fcs	ALL08	plate13	UPN15	IL7	2	0
ALL08_Plate13_UPN15 PVO4.fcs	ALL08	plate13	UPN15	PVO4	2	0
ALL08_Plate13_UPN15 Tof.fcs	ALL08	plate13	UPN15	Tof	2	0
ALL08_Plate13_UPN15 TSLP.fcs	ALL08	plate13	UPN15	TSLP	2	0
ALL08_Plate13_UPN16 basal.fcs	ALL08	plate13	UPN16	Basal	2	0
ALL08_Plate13_UPN16 BCR.fcs	ALL08	plate13	UPN16	BCR	2	0
ALL08_Plate13_UPN16 BEZ.fcs	ALL08	plate13	UPN16	BEZ	2	0
ALL08_Plate13_UPN16 Das.fcs	ALL08	plate13	UPN16	Das	2	0
ALL08_Plate13_UPN16 IL7.fcs	ALL08	plate13	UPN16	IL7	2	0
ALL08_Plate13_UPN16 PVO4.fcs	ALL08	plate13	UPN16	PVO4	2	0
ALL08_Plate13_UPN16 Tof.fcs	ALL08	plate13	UPN16	Tof	2	0
ALL08_Plate13_UPN16 TSLP.fcs	ALL08	plate13	UPN16	TSLP	2	0
ALL08_Plate14_Healthy03 basal.fcs	ALL08	plate14	Healthy03	Basal	2	1
ALL08_Plate14_Healthy03 BCR.fcs	ALL08	plate14	Healthy03	BCR	2	0
ALL08_Plate14_Healthy03 IL7.fcs	ALL08	plate14	Healthy03	IL7	2	0
ALL08_Plate14_Healthy03 TSLP.fcs	ALL08	plate14	Healthy03	TSLP	2	0
ALL08_Plate14_UPN17 basal.fcs	ALL08	plate14	UPN17	Basal	2	0
ALL08_Plate14_UPN17 BCR.fcs	ALL08	plate14	UPN17	BCR	2	0
ALL08_Plate14_UPN17 BEZ.fcs	ALL08	plate14	UPN17	BEZ	2	0
ALL08_Plate14_UPN17 Das.fcs	ALL08	plate14	UPN17	Das	2	0
ALL08_Plate14_UPN17 IL7.fcs	ALL08	plate14	UPN17	IL7	2	0
ALL08_Plate14_UPN17 PVO4.fcs	ALL08	plate14	UPN17	PVO4	2	0
ALL08_Plate14_UPN17 Tof.fcs	ALL08	plate14	UPN17	Tof	2	0
ALL08_Plate14_UPN17 TSLP.fcs	ALL08	plate14	UPN17	TSLP	2	0
ALL08_Plate14_UPN18 basal.fcs	ALL08	plate14	UPN18	Basal	2	0
ALL08_Plate14_UPN18 BCR.fcs	ALL08	plate14	UPN18	BCR	2	0
ALL08_Plate14_UPN18 BEZ.fcs	ALL08	plate14	UPN18	BEZ	2	0
ALL08_Plate14_UPN18 Das.fcs	ALL08	plate14	UPN18	Das	2	0
ALL08_Plate14_UPN18 IL7.fcs	ALL08	plate14	UPN18	IL7	2	0
ALL08_Plate14_UPN18 PVO4.fcs	ALL08	plate14	UPN18	PVO4	2	0
ALL08_Plate14_UPN18 Tof.fcs	ALL08	plate14	UPN18	Tof	2	0
ALL08_Plate14_UPN18 TSLP.fcs	ALL08	plate14	UPN18	TSLP	2	0
ALL08_Plate15_Healthy03 BEZ.fcs	ALL08	plate15	Healthy03	BEZ	2	1
ALL08_Plate15_Healthy03 das.fcs	ALL08	plate15	Healthy03	Das	2	0
ALL08_Plate15_Healthy03 PVO4l.fcs	ALL08	plate15	Healthy03	PVO4	2	0
ALL08_Plate15_Healthy03 TOF.fcs	ALL08	plate15	Healthy03	TOF	2	0
ALL08_Plate15_UPN19 basal.fcs	ALL08	plate15	UPN19	Basal	2	0
ALL08_Plate15_UPN19 BCR.fcs	ALL08	plate15	UPN19	BCR	2	0
ALL08_Plate15_UPN19 BEZ.fcs	ALL08	plate15	UPN19	BEZ	2	0
ALL08_Plate15_UPN19 Das.fcs	ALL08	plate15	UPN19	Das	2	0
ALL08_Plate15_UPN19 IL7.fcs	ALL08	plate15	UPN19	IL7	2	0
ALL08_Plate15_UPN19 PVO4.fcs	ALL08	plate15	UPN19	PVO4	2	0
ALL08_Plate15_UPN19 Tof.fcs	ALL08	plate15	UPN19	Tof	2	0
ALL08_Plate15_UPN19 TSLP.fcs	ALL08	plate15	UPN19	TSLP	2	0
ALL08_Plate15_UPN20 basal.fcs	ALL08	plate15	UPN20	Basal	2	0
ALL08_Plate15_UPN20 BCR.fcs	ALL08	plate15	UPN20	BCR	2	0
ALL08_Plate15_UPN20 BEZ.fcs	ALL08	plate15	UPN20	BEZ	2	0
ALL08_Plate15_UPN20 Das.fcs	ALL08	plate15	UPN20	Das	2	0
ALL08_Plate15_UPN20 IL7.fcs	ALL08	plate15	UPN20	IL7	2	0
ALL08_Plate15_UPN20 PVO4.fcs	ALL08	plate15	UPN20	PVO4	2	0
ALL08_Plate15_UPN20 Tof.fcs	ALL08	plate15	UPN20	Tof	2	0
ALL08_Plate15_UPN20 TSLP.fcs	ALL08	plate15	UPN20	TSLP	2	0
ALL08_Plate16_Healthy03 BEZ.fcs	ALL08	plate16	Healthy03	BEZ	2	1
ALL08_Plate16_Healthy03 das.fcs	ALL08	plate16	Healthy03	Das	2	0
ALL08_Plate16_Healthy03 PVO4l.fcs	ALL08	plate16	Healthy03	PVO4	2	0
ALL08_Plate16_Healthy03 TOF.fcs	ALL08	plate16	Healthy03	TOF	2	0
ALL08_Plate16_UPN25 basal.fcs	ALL08	plate16	UPN25	Basal	2	0
ALL08_Plate16_UPN25 BCR.fcs	ALL08	plate16	UPN25	BCR	2	0
ALL08_Plate16_UPN25 BEZ.fcs	ALL08	plate16	UPN25	BEZ	2	0
ALL08_Plate16_UPN25 Das.fcs	ALL08	plate16	UPN25	Das	2	0
ALL08_Plate16_UPN25 IL7.fcs	ALL08	plate16	UPN25	IL7	2	0
ALL08_Plate16_UPN25 PVO4.fcs	ALL08	plate16	UPN25	PVO4	2	0
ALL08_Plate16_UPN25 Tof.fcs	ALL08	plate16	UPN25	Tof	2	0
ALL08_Plate16_UPN25 TSLP.fcs	ALL08	plate16	UPN25	TSLP	2	0
ALL08_Plate16_UPN27 basal.fcs	ALL08	plate16	UPN27	Basal	2	0
ALL08_Plate16_UPN27 BCR.fcs	ALL08	plate16	UPN27	BCR	2	0
ALL08_Plate16_UPN27 BEZ.fcs	ALL08	plate16	UPN27	BEZ	2	0
ALL08_Plate16_UPN27 Das.fcs	ALL08	plate16	UPN27	Das	2	0
ALL08_Plate16_UPN27 IL7.fcs	ALL08	plate16	UPN27	IL7	2	0
ALL08_Plate16_UPN27 PVO4.fcs	ALL08	plate16	UPN27	PVO4	2	0
ALL08_Plate16_UPN27 Tof.fcs	ALL08	plate16	UPN27	Tof	2	0
ALL08_Plate16_UPN27 TSLP.fcs	ALL08	plate16	UPN27	TSLP	2	0
ALL08_Plate1_Healthy1 basal.fcs	ALL08	plate1	Healthy1	Basal	2	1
ALL08_Plate1_Healthy1 BCR.fcs	ALL08	plate1	Healthy1	BCR	2	0
ALL08_Plate1_Healthy1 IL7.fcs	ALL08	plate1	Healthy1	IL7	2	0
ALL08_Plate1_Healthy1 TSLP.fcs	ALL08	plate1	Healthy1	TSLP	2	0
ALL08_Plate1_UPN3 basal.fcs	ALL08	plate1	UPN3	Basal	2	0
ALL08_Plate1_UPN3 BCR.fcs	ALL08	plate1	UPN3	BCR	2	0
ALL08_Plate1_UPN3 BEZ.fcs	ALL08	plate1	UPN3	BEZ	2	0
ALL08_Plate1_UPN3 das.fcs	ALL08	plate1	UPN3	Das	2	0
ALL08_Plate1_UPN3 IL7.fcs	ALL08	plate1	UPN3	IL7	2	0
ALL08_Plate1_UPN3 PVO.fcs	ALL08	plate1	UPN3	PVO4	2	0
ALL08_Plate1_UPN3 Tof.fcs	ALL08	plate1	UPN3	Tof	2	0
ALL08_Plate1_UPN3 TSLP.fcs	ALL08	plate1	UPN3	TSLP	2	0
ALL08_Plate1_UPN4 basal.fcs	ALL08	plate1	UPN4	Basal	2	0
ALL08_Plate1_UPN4 BCR.fcs	ALL08	plate1	UPN4	BCR	2	0
ALL08_Plate1_UPN4 BEZ.fcs	ALL08	plate1	UPN4	BEZ	2	0
ALL08_Plate1_UPN4 das.fcs	ALL08	plate1	UPN4	Das	2	0
ALL08_Plate1_UPN4 IL7.fcs	ALL08	plate1	UPN4	IL7	2	0
ALL08_Plate1_UPN4 PVO.fcs	ALL08	plate1	UPN4	PVO	2	0
ALL08_Plate1_UPN4 Tof.fcs	ALL08	plate1	UPN4	Tof	2	0
ALL08_Plate1_UPN4 TSLP.fcs	ALL08	plate1	UPN4	TSLP	2	0
ALL08_Plate2_Healthy02 basal.fcs	ALL08	plate2	Healthy02	Basal	2	1
ALL08_Plate2_Healthy02 BCR.fcs	ALL08	plate2	Healthy02	BCR	2	0
ALL08_Plate2_Healthy02 IL7.fcs	ALL08	plate2	Healthy02	IL7	2	0
ALL08_Plate2_Healthy02 TSLP.fcs	ALL08	plate2	Healthy02	TSLP	2	0
ALL08_Plate2_UPN5 basal.fcs	ALL08	plate2	UPN5	Basal	2	0
ALL08_Plate2_UPN5 BCR.fcs	ALL08	plate2	UPN5	BCR	2	0
ALL08_Plate2_UPN5 BEZ.fcs	ALL08	plate2	UPN5	BEZ	2	0
ALL08_Plate2_UPN5 Das.fcs	ALL08	plate2	UPN5	Das	2	0
ALL08_Plate2_UPN5 IL7.fcs	ALL08	plate2	UPN5	IL7	2	0
ALL08_Plate2_UPN5 PVO4.fcs	ALL08	plate2	UPN5	PVO4	2	0
ALL08_Plate2_UPN5 Tof.fcs	ALL08	plate2	UPN5	Tof	2	0
ALL08_Plate2_UPN5 TSLP.fcs	ALL08	plate2	UPN5	TSLP	2	0
ALL08_Plate2_UPN7 basal.fcs	ALL08	plate2	UPN7	Basal	2	0
ALL08_Plate2_UPN7 BCR.fcs	ALL08	plate2	UPN7	BCR	2	0
ALL08_Plate2_UPN7 BEZ.fcs	ALL08	plate2	UPN7	BEZ	2	0
ALL08_Plate2_UPN7 Das.fcs	ALL08	plate2	UPN7	Das	2	0
ALL08_Plate2_UPN7 IL7.fcs	ALL08	plate2	UPN7	IL7	2	0
ALL08_Plate2_UPN7 PVO4.fcs	ALL08	plate2	UPN7	PVO4	2	0
ALL08_Plate2_UPN7 Tof.fcs	ALL08	plate2	UPN7	Tof	2	0
ALL08_Plate2_UPN7 TSLP.fcs	ALL08	plate2	UPN7	TSLP	2	0
ALL08_Plate3_Healthy02 basal.fcs	ALL08	plate3	Healthy02	Basal	2	1
ALL08_Plate3_Healthy02 BCR.fcs	ALL08	plate3	Healthy02	BCR	2	0
ALL08_Plate3_Healthy02 IL7.fcs	ALL08	plate3	Healthy02	IL7	2	0
ALL08_Plate3_Healthy02 TSLP.fcs	ALL08	plate3	Healthy02	TSLP	2	0
ALL08_Plate3_UPN8 basal.fcs	ALL08	plate3	UPN8	Basal	2	0
ALL08_Plate3_UPN8 BCR.fcs	ALL08	plate3	UPN8	BCR	2	0
ALL08_Plate3_UPN8 BEZ.fcs	ALL08	plate3	UPN8	BEZ	2	0
ALL08_Plate3_UPN8 Das.fcs	ALL08	plate3	UPN8	Das	2	0
ALL08_Plate3_UPN8 IL7.fcs	ALL08	plate3	UPN8	IL7	2	0
ALL08_Plate3_UPN8 PVO4.fcs	ALL08	plate3	UPN8	PVO4	2	0
ALL08_Plate3_UPN8 Tof.fcs	ALL08	plate3	UPN8	Tof	2	0
ALL08_Plate3_UPN8 TSLP.fcs	ALL08	plate3	UPN8	TSLP	2	0
ALL08_Plate3_UPN9 basal.fcs	ALL08	plate3	UPN9	Basal	2	0
ALL08_Plate3_UPN9 BCR.fcs	ALL08	plate3	UPN9	BCR	2	0
ALL08_Plate3_UPN9 BEZ.fcs	ALL08	plate3	UPN9	BEZ	2	0
ALL08_Plate3_UPN9 Das.fcs	ALL08	plate3	UPN9	Das	2	0
ALL08_Plate3_UPN9 IL7.fcs	ALL08	plate3	UPN9	IL7	2	0
ALL08_Plate3_UPN9 PVO4.fcs	ALL08	plate3	UPN9	PVO4	2	0
ALL08_Plate3_UPN9 Tof.fcs	ALL08	plate3	UPN9	Tof	2	0
ALL08_Plate3_UPN9 TSLP.fcs	ALL08	plate3	UPN9	TSLP	2	0
ALL08_Plate4_Healthy02 basal.fcs	ALL08	plate4	Healthy02	Basal	2	1
ALL08_Plate4_Healthy02 BCR.fcs	ALL08	plate4	Healthy02	BCR	2	0
ALL08_Plate4_Healthy02 IL7.fcs	ALL08	plate4	Healthy02	IL7	2	0
ALL08_Plate4_Healthy02 TSLP.fcs	ALL08	plate4	Healthy02	TSLP	2	0
ALL08_Plate4_UPN10 basal.fcs	ALL08	plate4	UPN10	Basal	2	0
ALL08_Plate4_UPN10 BCR.fcs	ALL08	plate4	UPN10	BCR	2	0
ALL08_Plate4_UPN10 BEZ.fcs	ALL08	plate4	UPN10	BEZ	2	0
ALL08_Plate4_UPN10 Das.fcs	ALL08	plate4	UPN10	Das	2	0
ALL08_Plate4_UPN10 IL7.fcs	ALL08	plate4	UPN10	IL7	2	0
ALL08_Plate4_UPN10 PVO4.fcs	ALL08	plate4	UPN10	PVO4	2	0
ALL08_Plate4_UPN10 Tof.fcs	ALL08	plate4	UPN10	Tof	2	0
ALL08_Plate4_UPN10 TSLP.fcs	ALL08	plate4	UPN10	TSLP	2	0
ALL08_Plate4_UPN11 basal.fcs	ALL08	plate4	UPN11	Basal	2	0
ALL08_Plate4_UPN11 BCR.fcs	ALL08	plate4	UPN11	BCR	2	0
ALL08_Plate4_UPN11 BEZ.fcs	ALL08	plate4	UPN11	BEZ	2	0
ALL08_Plate4_UPN11 Das.fcs	ALL08	plate4	UPN11	Das	2	0
ALL08_Plate4_UPN11 IL7.fcs	ALL08	plate4	UPN11	IL7	2	0
ALL08_Plate4_UPN11 PVO4.fcs	ALL08	plate4	UPN11	PVO4	2	0
ALL08_Plate4_UPN11 Tof.fcs	ALL08	plate4	UPN11	Tof	2	0
ALL08_Plate4_UPN11 TSLP.fcs	ALL08	plate4	UPN11	TSLP	2	0
ALL08_Plate5_Healthy03 basal.fcs	ALL08	plate5	Healthy03	Basal	2	1
ALL08_Plate5_Healthy03 BCR.fcs	ALL08	plate5	Healthy03	BCR	2	0
ALL08_Plate5_Healthy03 IL7.fcs	ALL08	plate5	Healthy03	IL7	2	0
ALL08_Plate5_Healthy03 TSLP.fcs	ALL08	plate5	Healthy03	TSLP	2	0
ALL08_Plate5_UPN13 basal.fcs	ALL08	plate5	UPN13	Basal	2	0
ALL08_Plate5_UPN13 BCR.fcs	ALL08	plate5	UPN13	BCR	2	0
ALL08_Plate5_UPN13 BEZ.fcs	ALL08	plate5	UPN13	BEZ	2	0
ALL08_Plate5_UPN13 Das.fcs	ALL08	plate5	UPN13	Das	2	0
ALL08_Plate5_UPN13 IL7.fcs	ALL08	plate5	UPN13	IL7	2	0
ALL08_Plate5_UPN13 PVO4.fcs	ALL08	plate5	UPN13	PVO4	2	0
ALL08_Plate5_UPN13 Tof.fcs	ALL08	plate5	UPN13	Tof	2	0
ALL08_Plate5_UPN13 TSLP.fcs	ALL08	plate5	UPN13	TSLP	2	0
ALL08_Plate5_UPN14 basal.fcs	ALL08	plate5	UPN14	Basal	2	0
ALL08_Plate5_UPN14 BCR.fcs	ALL08	plate5	UPN14	BCR	2	0
ALL08_Plate5_UPN14 BEZ.fcs	ALL08	plate5	UPN14	BEZ	2	0
ALL08_Plate5_UPN14 Das.fcs	ALL08	plate5	UPN14	Das	2	0
ALL08_Plate5_UPN14 IL7.fcs	ALL08	plate5	UPN14	IL7	2	0
ALL08_Plate5_UPN14 PVO4.fcs	ALL08	plate5	UPN14	PVO4	2	0
ALL08_Plate5_UPN14 Tof.fcs	ALL08	plate5	UPN14	Tof	2	0
ALL08_Plate5_UPN14 TSLP.fcs	ALL08	plate5	UPN14	TSLP	2	0
ALL08_Plate6_Healthy03 basal.fcs	ALL08	plate6	Healthy03	Basal	2	1
ALL08_Plate6_Healthy03 BCR.fcs	ALL08	plate6	Healthy03	BCR	2	0
ALL08_Plate6_Healthy03 IL7.fcs	ALL08	plate6	Healthy03	IL7	2	0
ALL08_Plate6_Healthy03 TSLP.fcs	ALL08	plate6	Healthy03	TSLP	2	0
ALL08_Plate6_UPN21 basal.fcs	ALL08	plate6	UPN21	Basal	2	0
ALL08_Plate6_UPN21 BCR.fcs	ALL08	plate6	UPN21	BCR	2	0
ALL08_Plate6_UPN21 BEZ.fcs	ALL08	plate6	UPN21	BEZ	2	0
ALL08_Plate6_UPN21 Das.fcs	ALL08	plate6	UPN21	Das	2	0
ALL08_Plate6_UPN21 IL7.fcs	ALL08	plate6	UPN21	IL7	2	0
ALL08_Plate6_UPN21 PVO4.fcs	ALL08	plate6	UPN21	PVO4	2	0
ALL08_Plate6_UPN21 Tof.fcs	ALL08	plate6	UPN21	Tof	2	0
ALL08_Plate6_UPN21 TSLP.fcs	ALL08	plate6	UPN21	TSLP	2	0
ALL08_Plate6_UPN22 basal.fcs	ALL08	plate6	UPN22	Basal	2	0
ALL08_Plate6_UPN22 BCR.fcs	ALL08	plate6	UPN22	BCR	2	0
ALL08_Plate6_UPN22 BEZ.fcs	ALL08	plate6	UPN22	BEZ	2	0
ALL08_Plate6_UPN22 Das.fcs	ALL08	plate6	UPN22	Das	2	0
ALL08_Plate6_UPN22 IL7.fcs	ALL08	plate6	UPN22	IL7	2	0
ALL08_Plate6_UPN22 PVO4.fcs	ALL08	plate6	UPN22	PVO4	2	0
ALL08_Plate6_UPN22 Tof.fcs	ALL08	plate6	UPN22	Tof	2	0
ALL08_Plate6_UPN22 TSLP.fcs	ALL08	plate6	UPN22	TSLP	2	0
ALL08_Plate7_Healthy03 basal.fcs	ALL08	plate7	Healthy03	Basal	2	1
ALL08_Plate7_Healthy03 BCR.fcs	ALL08	plate7	Healthy03	BCR	2	0
ALL08_Plate7_Healthy03 IL7.fcs	ALL08	plate7	Healthy03	IL7	2	0
ALL08_Plate7_Healthy03 TSLP.fcs	ALL08	plate7	Healthy03	TSLP	2	0
ALL08_Plate7_UPN23 basal.fcs	ALL08	plate7	UPN23	Basal	2	0
ALL08_Plate7_UPN23 BCR.fcs	ALL08	plate7	UPN23	BCR	2	0
ALL08_Plate7_UPN23 BEZ.fcs	ALL08	plate7	UPN23	BEZ	2	0
ALL08_Plate7_UPN23 Das.fcs	ALL08	plate7	UPN23	Das	2	0
ALL08_Plate7_UPN23 IL7.fcs	ALL08	plate7	UPN23	IL7	2	0
ALL08_Plate7_UPN23 PVO4.fcs	ALL08	plate7	UPN23	PVO4	2	0
ALL08_Plate7_UPN23 Tof.fcs	ALL08	plate7	UPN23	Tof	2	0
ALL08_Plate7_UPN23 TSLP.fcs	ALL08	plate7	UPN23	TSLP	2	0
ALL08_Plate7_UPN24 basal.fcs	ALL08	plate7	UPN24	Basal	2	0
ALL08_Plate7_UPN24 BCR.fcs	ALL08	plate7	UPN24	BCR	2	0
ALL08_Plate7_UPN24 BEZ.fcs	ALL08	plate7	UPN24	BEZ	2	0
ALL08_Plate7_UPN24 Das.fcs	ALL08	plate7	UPN24	Das	2	0
ALL08_Plate7_UPN24 IL7.fcs	ALL08	plate7	UPN24	IL7	2	0
ALL08_Plate7_UPN24 PVO4.fcs	ALL08	plate7	UPN24	PVO4	2	0
ALL08_Plate7_UPN24 Tof.fcs	ALL08	plate7	UPN24	Tof	2	0
ALL08_Plate7_UPN24 TSLP.fcs	ALL08	plate7	UPN24	TSLP	2	0
ALL08_Plate8_Healthy03 basal.fcs	ALL08	plate8	Healthy03	Basal	2	1
ALL08_Plate8_Healthy03 BCR.fcs	ALL08	plate8	Healthy03	BCR	2	0
ALL08_Plate8_Healthy03 IL7.fcs	ALL08	plate8	Healthy03	IL7	2	0
ALL08_Plate8_Healthy03 TSLP.fcs	ALL08	plate8	Healthy03	TSLP	2	0
ALL08_Plate8_UPN26 basal.fcs	ALL08	plate8	UPN26	Basal	2	0
ALL08_Plate8_UPN26 BCR.fcs	ALL08	plate8	UPN26	BCR	2	0
ALL08_Plate8_UPN26 BEZ.fcs	ALL08	plate8	UPN26	BEZ	2	0
ALL08_Plate8_UPN26 Das.fcs	ALL08	plate8	UPN26	Das	2	0
ALL08_Plate8_UPN26 IL7.fcs	ALL08	plate8	UPN26	IL7	2	0
ALL08_Plate8_UPN26 PVO4.fcs	ALL08	plate8	UPN26	PVO4	2	0
ALL08_Plate8_UPN26 Tof.fcs	ALL08	plate8	UPN26	Tof	2	0
ALL08_Plate8_UPN26 TSLP.fcs	ALL08	plate8	UPN26	TSLP	2	0
ALL08_Plate8_UPN29 basal.fcs	ALL08	plate8	UPN29	Basal	2	0
ALL08_Plate8_UPN29 BCR.fcs	ALL08	plate8	UPN29	BCR	2	0
ALL08_Plate8_UPN29 BEZ.fcs	ALL08	plate8	UPN29	BEZ	2	0
ALL08_Plate8_UPN29 Das.fcs	ALL08	plate8	UPN29	Das	2	0
ALL08_Plate8_UPN29 IL7.fcs	ALL08	plate8	UPN29	IL7	2	0
ALL08_Plate8_UPN29 PVO4.fcs	ALL08	plate8	UPN29	PVO4	2	0
ALL08_Plate8_UPN29 Tof.fcs	ALL08	plate8	UPN29	Tof	2	0
ALL08_Plate8_UPN29 TSLP.fcs	ALL08	plate8	UPN29	TSLP	2	0
ALL08_Plate9_Healthy03 basal.fcs	ALL08	plate9	Healthy03	Basal	2	1
ALL08_Plate9_Healthy03 BCR.fcs	ALL08	plate9	Healthy03	BCR	2	0
ALL08_Plate9_Healthy03 IL7.fcs	ALL08	plate9	Healthy03	IL7	2	0
ALL08_Plate9_Healthy03 TSLP.fcs	ALL08	plate9	Healthy03	TSLP	2	0
ALL08_Plate9_UPN30 basal.fcs	ALL08	plate9	UPN30	Basal	2	0
ALL08_Plate9_UPN30 BCR.fcs	ALL08	plate9	UPN30	BCR	2	0
ALL08_Plate9_UPN30 BEZ.fcs	ALL08	plate9	UPN30	BEZ	2	0
ALL08_Plate9_UPN30 Das.fcs	ALL08	plate9	UPN30	Das	2	0
ALL08_Plate9_UPN30 IL7.fcs	ALL08	plate9	UPN30	IL7	2	0
ALL08_Plate9_UPN30 PVO4.fcs	ALL08	plate9	UPN30	PVO4	2	0
ALL08_Plate9_UPN30 Tof.fcs	ALL08	plate9	UPN30	Tof	2	0
ALL08_Plate9_UPN30 TSLP.fcs	ALL08	plate9	UPN30	TSLP	2	0
ALL08_Plate9_UPN31 basal.fcs	ALL08	plate9	UPN31	Basal	2	0
ALL08_Plate9_UPN31 BCR.fcs	ALL08	plate9	UPN31	BCR	2	0
ALL08_Plate9_UPN31 BEZ.fcs	ALL08	plate9	UPN31	BEZ	2	0
ALL08_Plate9_UPN31 Das.fcs	ALL08	plate9	UPN31	Das	2	0
ALL08_Plate9_UPN31 IL7.fcs	ALL08	plate9	UPN31	IL7	2	0
ALL08_Plate9_UPN31 PVO4.fcs	ALL08	plate9	UPN31	PVO4	2	0
ALL08_Plate9_UPN31 Tof.fcs	ALL08	plate9	UPN31	Tof	2	0
ALL08_Plate9_UPN31 TSLP.fcs	ALL08	plate9	UPN31	TSLP	2	0
ALL08_PlateMRD1_Healthy 01 PVO4.fcs	ALL08	plateMRD1	Healthy01	PVO4	2	1
ALL08_PlateMRD1_Healthy 02 PVO4.fcs	ALL08	plateMRD1	Healthy02	PVO4	2	0
ALL08_PlateMRD1_Healthy 03 PVO4.fcs	ALL08	plateMRD1	Healthy03	PVO4	2	0
ALL08_PlateMRD1_Healthy 04 PVO4.fcs	ALL08	plateMRD1	Healthy04	PVO4	2	0
ALL08_PlateMRD1_UPN28 basal.fcs	ALL08	plateMRD1	UPN28	Basal	2	0
ALL08_PlateMRD1_UPN28 BCR.fcs	ALL08	plateMRD1	UPN28	BCR	2	0
ALL08_PlateMRD1_UPN28 BEZ.fcs	ALL08	plateMRD1	UPN28	BEZ	2	0
ALL08_PlateMRD1_UPN28 das.fcs	ALL08	plateMRD1	UPN28	Das	2	0
ALL08_PlateMRD1_UPN28 IL7.fcs	ALL08	plateMRD1	UPN28	IL7	2	0
ALL08_PlateMRD1_UPN28 PV04.fcs	ALL08	plateMRD1	UPN28	PVO4	2	0
ALL08_PlateMRD1_UPN28 Tof.fcs	ALL08	plateMRD1	UPN28	Tof	2	0
ALL08_PlateMRD1_UPN28 TSLP.fcs	ALL08	plateMRD1	UPN28	TSLP	2	0
ALL08_PlateMRD1_UPN60 BM dx.fcs	ALL08	plateMRD1	UPN60	BM_dx	2	0
ALL08_PlateMRD1_UPN60 PB +15.fcs	ALL08	plateMRD1	UPN60	PB_15	2	0
ALL08_PlateMRD1_UPN60 PB +8.fcs	ALL08	plateMRD1	UPN60	PB_8	2	0
ALL08_PlateMRD1_UPN60 PB dx.fcs	ALL08	plateMRD1	UPN60	PB_dx	2	0
ALL08_PlateMRD2_Healthy 04 BCR.fcs	ALL08	plateMRD2	Healthy04	BCR	2	1
ALL08_PlateMRD2_UPN61 BM +15.fcs	ALL08	plateMRD2	UPN61	BM_15	2	0
ALL08_PlateMRD2_UPN61 BM +8.fcs	ALL08	plateMRD2	UPN61	BM_8	2	0
ALL08_PlateMRD2_UPN61 PB dx.fcs	ALL08	plateMRD2	UPN61	PB_dx	2	0
ALL08_PlateMRD2_UPN62 BM dx.fcs	ALL08	plateMRD2	UPN62	BM_dx	2	0
ALL08_PlateMRD2_UPN62 PB +15.fcs	ALL08	plateMRD2	UPN62	PB_15	2	0
ALL08_PlateMRD2_UPN62 PB +8.fcs	ALL08	plateMRD2	UPN62	PB_8	2	0
ALL08_PlateMRD2_UPN62 PB dx.fcs	ALL08	plateMRD2	UPN62	PB_dx	2	0
ALL08_PlateMRD2_UPN63 BM dx.fcs	ALL08	plateMRD2	UPN63	BM_dx	2	0
ALL08_PlateMRD2_UPN63 PB +15.fcs	ALL08	plateMRD2	UPN63	PB_15	2	0
ALL08_PlateMRD2_UPN63 PB +8.fcs	ALL08	plateMRD2	UPN63	PB_8	2	0
ALL08_PlateMRD2_UPN63 PB dx.fcs	ALL08	plateMRD2	UPN63	PB_dx	2	0
ALL08_PlateMRD2_UPN64 PB +15.fcs	ALL08	plateMRD2	UPN64	PB_15	2	0
ALL08_PlateMRD2_UPN64 PB +8.fcs	ALL08	plateMRD2	UPN64	PB_8	2	0
ALL08_PlateMRD2_UPN64 PB dx.fcs	ALL08	plateMRD2	UPN64	PB_dx	2	0
ALL08_PlateMRD2_UPN65 PB +15.fcs	ALL08	plateMRD2	UPN65	PB_15	2	0
ALL08_PlateMRD2_UPN65 PB +8.fcs	ALL08	plateMRD2	UPN65	PB_8	2	0
ALL08_PlateMRD2_UPN65 PB dx.fcs	ALL08	plateMRD2	UPN65	PB_dx	2	0
CRLF2_2015_Plate1_Healthy 03.fcs	CRLF2_2015	plate1	Healthy03		3	1
CRLF2_2015_Plate1_UPN68 basal.fcs	CRLF2_2015	plate1	UPN68	Basal	3	0
CRLF2_2015_Plate1_UPN68 BCR.fcs	CRLF2_2015	plate1	UPN68	BCR	3	0
CRLF2_2015_Plate1_UPN68 BEZ.fcs	CRLF2_2015	plate1	UPN68	BEZ	3	0
CRLF2_2015_Plate1_UPN68 BEZ + TSLP.fcs	CRLF2_2015	plate1	UPN68	BEZ_TSLP	3	0
CRLF2_2015_Plate1_UPN68 das.fcs	CRLF2_2015	plate1	UPN68	Das	3	0
CRLF2_2015_Plate1_UPN68 das + TSLP.fcs	CRLF2_2015	plate1	UPN68	Das_TSLP	3	0
CRLF2_2015_Plate1_UPN68 day15 basal.fcs	CRLF2_2015	plate1	UPN68	Basal	3	0
CRLF2_2015_Plate1_UPN68 day8 basal.fcs	CRLF2_2015	plate1	UPN68	Basal	3	0
CRLF2_2015_Plate1_UPN68 IL7.fcs	CRLF2_2015	plate1	UPN68	IL7	3	0
CRLF2_2015_Plate1_UPN68 mAb1 + TSLP.fcs	CRLF2_2015	plate1	UPN68	mAb1_TSLP	3	0
CRLF2_2015_Plate1_UPN68 mAb5.fcs	CRLF2_2015	plate1	UPN68	mAb5	3	0
CRLF2_2015_Plate1_UPN68mAb5 + TSLP.fcs	CRLF2_2015	plate1	UPN68	mAb5_TSLP	3	0
CRLF2_2015_Plate1_UPN68 PV04.fcs	CRLF2_2015	plate1	UPN68	PV04	3	0
CRLF2_2015_Plate1_UPN68 Rux.fcs	CRLF2_2015	plate1	UPN68	Rux	3	0
CRLF2_2015_Plate1_UPN68 Rux + TSLP.fcs	CRLF2_2015	plate1	UPN68	Rux_TSLP	3	0
CRLF2_2015_Plate1_UPN68 TOF.fcs	CRLF2_2015	plate1	UPN68	TOF	3	0
CRLF2_2015_Plate1_UPN68 TOF + IL7.fcs	CRLF2_2015	plate1	UPN68	TOF_IL7	3	0
CRLF2_2015_Plate1_UPN68 TSLP.fcs	CRLF2_2015	plate1	UPN68	TSLP	3	0
CRLF2_2015_Plate1_UPN69 mAb1.fcs	CRLF2_2015	plate1	UPN69	mAb1	3	0
CRLF2_2015_Plate2_Healthy 03 TOF.fcs	CRLF2_2015	plate2	Healthy03	TOF	3	1
CRLF2_2015_Plate2_UPN67 basal.fcs	CRLF2_2015	plate2	UPN67	Basal	3	0
CRLF2_2015_Plate2_UPN67 BCR.fcs	CRLF2_2015	plate2	UPN67	BCR	3	0
CRLF2_2015_Plate2_UPN67 BEZ.fcs	CRLF2_2015	plate2	UPN67	BEZ	3	0
CRLF2_2015_Plate2_UPN67 BEZ + TSLP.fcs	CRLF2_2015	plate2	UPN67	BEZ_TSLP	3	0
CRLF2_2015_Plate2_UPN67 das.fcs	CRLF2_2015	plate2	UPN67	Das	3	0
CRLF2_2015_Plate2_UPN67 das + TSLP.fcs	CRLF2_2015	plate2	UPN67	Das_TSLP	3	0
CRLF2_2015_Plate2_UPN67 day33 basal.fcs	CRLF2_2015	plate2	UPN67	Basal	3	0
CRLF2_2015_Plate2_UPN67 IL7.fcs	CRLF2_2015	plate2	UPN67	IL7	3	0
CRLF2_2015_Plate2_UPN67 mAb1 + TSLP.fcs	CRLF2_2015	plate2	UPN67	mAb1_TSLP	3	0
CRLF2_2015_Plate2_UPN67 mAb5.fcs	CRLF2_2015	plate2	UPN67	mAb5	3	0
CRLF2_2015_Plate2_UPN67mAb5 + TSLP.fcs	CRLF2_2015	plate2	UPN67	mAb5_TSLP	3	0
CRLF2_2015_Plate2_UPN67 PV04.fcs	CRLF2_2015	plate2	UPN67	PV04	3	0
CRLF2_2015_Plate2_UPN67 Rux.fcs	CRLF2_2015	plate2	UPN67	Rux	3	0
CRLF2_2015_Plate2_UPN67 Rux + TSLP.fcs	CRLF2_2015	plate2	UPN67	Rux_TSLP	3	0
CRLF2_2015_Plate2_UPN67 TOF.fcs	CRLF2_2015	plate2	UPN67	TOF	3	0
CRLF2_2015_Plate2_UPN67 TOF + IL7.fcs	CRLF2_2015	plate2	UPN67	TOF_IL7	3	0
CRLF2_2015_Plate2_UPN67 TSLP.fcs	CRLF2_2015	plate2	UPN67	TSLP	3	0
CRLF2_2015_Plate2_UPN69 mAb1.fcs	CRLF2_2015	plate2	UPN69	mAb1	3	0
CRLF2_2015_Plate3_Healthy 03 TOF.fcs	CRLF2_2015	plate3	Healthy03	TOF	3	1
CRLF2_2015_Plate3_UPN69 basal.fcs	CRLF2_2015	plate3	UPN69	Basal	3	0
CRLF2_2015_Plate3_UPN69 BCR.fcs	CRLF2_2015	plate3	UPN69	BCR	3	0
CRLF2_2015_Plate3_UPN69 BEZ.fcs	CRLF2_2015	plate3	UPN69	BEZ	3	0
CRLF2_2015_Plate3_UPN69 BEZ + TSLP.fcs	CRLF2_2015	plate3	UPN69	BEZ_TSLP	3	0
CRLF2_2015_Plate3_UPN69 das.fcs	CRLF2_2015	plate3	UPN69	Das	3	0
CRLF2_2015_Plate3_UPN69 das + TSLP.fcs	CRLF2_2015	plate3	UPN69	Das_TSLP	3	0
CRLF2_2015_Plate3_UPN69 IL7.fcs	CRLF2_2015	plate3	UPN69	IL7	3	0
CRLF2_2015_Plate3_UPN69 mAb1.fcs	CRLF2_2015	plate3	UPN69	mAb1	3	0
CRLF2_2015_Plate3_UPN69 mAb1 + TSLP.fcs	CRLF2_2015	plate3	UPN69	mAb1_TSLP	3	0
CRLF2_2015_Plate3_UPN69 mAb5.fcs	CRLF2_2015	plate3	UPN69	mAb5	3	0
CRLF2_2015_Plate3_UPN69mAb5 + TSLP.fcs	CRLF2_2015	plate3	UPN69	mAb5_TSLP	3	0
CRLF2_2015_Plate3_UPN69 PV04.fcs	CRLF2_2015	plate3	UPN69	PV04	3	0
CRLF2_2015_Plate3_UPN69 Rux.fcs	CRLF2_2015	plate3	UPN69	Rux	3	0
CRLF2_2015_Plate3_UPN69 Rux + TSLP.fcs	CRLF2_2015	plate3	UPN69	Rux_TSLP	3	0
CRLF2_2015_Plate3_UPN69 TOF.fcs	CRLF2_2015	plate3	UPN69	TOF	3	0
CRLF2_2015_Plate3_UPN69 TOF + IL7.fcs	CRLF2_2015	plate3	UPN69	TOF_IL7	3	0
CRLF2_2015_Plate3_UPN69 TSLP.fcs	CRLF2_2015	plate3	UPN69	TSLP	3	0
CRLF2_2015_Plate4_Healthy 03 BEZ.fcs	CRLF2_2015	plate4	Healthy03	BEZ	3	1
CRLF2_2015_Plate4_UPN67 day15 basal.fcs	CRLF2_2015	plate4	UPN67	Basal	3	0
CRLF2_2015_Plate4_UPN67 day15 mAb1 + TSLP.fcs	CRLF2_2015	plate4	UPN67	mAb1_TSLP	3	0
CRLF2_2015_Plate4_UPN67 day 15 Rux + TSLP.fcs	CRLF2_2015	plate4	UPN67	Rux_TSLP	3	0
CRLF2_2015_Plate4_UPN67 day15 TSLP.fcs	CRLF2_2015	plate4	UPN67	TSLP	3	0
CRLF2_2015_Plate4_UPN67 day8 basal.fcs	CRLF2_2015	plate4	UPN67	Basal	3	0
CRLF2_2015_Plate4_UPN67 day8 mAb1 + TSLP.fcs	CRLF2_2015	plate4	UPN67	mAb1_TSLP	3	0
CRLF2_2015_Plate4_UPN67 day8 PV04.fcs	CRLF2_2015	plate4	UPN67	PV04	3	0
CRLF2_2015_Plate4_UPN67 day8 Rux + TSLP.fcs	CRLF2_2015	plate4	UPN67	Rux_TSLP	3	0
CRLF2_2015_Plate4_UPN67 day8 TSLP.fcs	CRLF2_2015	plate4	UPN67	TSLP	3	0
CRLF2_2015_Plate4_UPN67 dx basal freezed.fcs	CRLF2_2015	plate4	UPN69	Basal	3	0
CRLF2_2015_Plate4_UPN69 day15 basal.fcs	CRLF2_2015	plate4	UPN69	Basal	3	0
CRLF2_2015_Plate4_UPN69 day15 mAb1 + TSLP.fcs	CRLF2_2015	plate4	UPN69	mAb1_TSLP	3	0
CRLF2_2015_Plate4_UPN69 day15 Rux + TSLP.fcs	CRLF2_2015	plate4	UPN69	Rux_TSLP	3	0
CRLF2_2015_Plate4_UPN69 day15 TSLP.fcs	CRLF2_2015	plate4	UPN69	TSLP	3	0
CRLF2_2015_Plate4_UPN69 day8 basal.fcs	CRLF2_2015	plate4	UPN69	Basal	3	0
CRLF2_2015_Plate4_UPN69 day8 mAb1 + TSLP.fcs	CRLF2_2015	plate4	UPN69	mAb1_TSLP	3	0
CRLF2_2015_Plate4_UPN69 day8 Rux + TSLP.fcs	CRLF2_2015	plate4	UPN69	Rux_TSLP	3	0
CRLF2_2015_Plate4_UPN69 day 8 TSLP.fcs	CRLF2_2015	plate4	UPN69	TSLP	3	0
CRLF2_2015_Plate4_UPN69 dx basal freezed.fcs	CRLF2_2015	plate4	UPN69	basal	3	0
CRLF2_Plate10_Healthy 04 BCR.fcs	CRLF2	plate10	Healthy04	BCR	4	1
CRLF2_Plate10_UPN52 basal 24h.fcs	CRLF2	plate10	UPN52	Basal	4	0
CRLF2_Plate10_UPN52 basal.fcs	CRLF2	plate10	UPN52	Basal	4	0
CRLF2_Plate10_UPN52 BCR.fcs	CRLF2	plate10	UPN52	BCR	4	0
CRLF2_Plate10_UPN52 BEZ.fcs	CRLF2	plate10	UPN52	BEZ	4	0
CRLF2_Plate10_UPN52 BEZ + TSLP.fcs	CRLF2	plate10	UPN52	BEZ_TSLP	4	0
CRLF2_Plate10_UPN52 das.fcs	CRLF2	plate10	UPN52	Das	4	0
CRLF2_Plate10_UPN52 das + TSLP.fcs	CRLF2	plate10	UPN52	Das_TSLP	4	0
CRLF2_Plate10_UPN52 IL7.fcs	CRLF2	plate10	UPN52	IL7	4	0
CRLF2_Plate10_UPN52 ITF.fcs	CRLF2	plate10	UPN52	ITF	4	0
CRLF2_Plate10_UPN52 ITF + TSLP.fcs	CRLF2	plate10	UPN52	ITF_TSLP	4	0
CRLF2_Plate10_UPN52 mAb1.fcs	CRLF2	plate10	UPN52	mAb1	4	0
CRLF2_Plate10_UPN52 mAb1 + TSLP.fcs	CRLF2	plate10	UPN52	mAb1_TSLP	4	0
CRLF2_Plate10_UPN52 mAb4 + TSLP.fcs	CRLF2	plate10	UPN52	mAb4_TSLP	4	0
CRLF2_Plate10_UPN52 PV04.fcs	CRLF2	plate10	UPN52	PV04	4	0
CRLF2_Plate10_UPN52 Rux.fcs	CRLF2	plate10	UPN52	Rux	4	0
CRLF2_Plate10_UPN52 Rux + TSLP.fcs	CRLF2	plate10	UPN52	Rux_TSLP	4	0
CRLF2_Plate10_UPN52 TOF.fcs	CRLF2	plate10	UPN52	TOF	4	0
CRLF2_Plate10_UPN52 TOF + IL7.fcs	CRLF2	plate10	UPN52	TOF_IL7	4	0
CRLF2_Plate10_UPN52 TSLP.fcs	CRLF2	plate10	UPN52	TSLP	4	0
CRLF2_Plate11_Healthy 04 basal.fcs	CRLF2	plate11	Healthy04	Basal	4	1
CRLF2_Plate11_UPN57 basal 24h.fcs	CRLF2	plate11	UPN57	Basal	4	0
CRLF2_Plate11_UPN57 basal.fcs	CRLF2	plate11	UPN57	Basal	4	0
CRLF2_Plate11_UPN57 BCR.fcs	CRLF2	plate11	UPN57	BCR	4	0
CRLF2_Plate11_UPN57 BEZ.fcs	CRLF2	plate11	UPN57	BEZ	4	0
CRLF2_Plate11_UPN57 BEZ + TSLP.fcs	CRLF2	plate11	UPN57	BEZ_TSLP	4	0
CRLF2_Plate11_UPN57 das.fcs	CRLF2	plate11	UPN57	Das	4	0
CRLF2_Plate11_UPN57 das + TSLP.fcs	CRLF2	plate11	UPN57	Das_TSLP	4	0
CRLF2_Plate11_UPN57 IL7.fcs	CRLF2	plate11	UPN57	IL7	4	0
CRLF2_Plate11_UPN57 ITF.fcs	CRLF2	plate11	UPN57	ITF	4	0
CRLF2_Plate11_UPN57 ITF + TSLP.fcs	CRLF2	plate11	UPN57	ITF_TSLP	4	0
CRLF2_Plate11_UPN57 mAb1 + TSLP.fcs	CRLF2	plate11	UPN57	mAb1_TSLP	4	0
CRLF2_Plate11_UPN57 mAb4 + TSLP.fcs	CRLF2	plate11	UPN57	mAb4_TSLP	4	0
CRLF2_Plate11_UPN57 PV04.fcs	CRLF2	plate11	UPN57	PV04	4	0
CRLF2_Plate11_UPN57 Rux.fcs	CRLF2	plate11	UPN57	Rux	4	0
CRLF2_Plate11_UPN57 Rux + TSLP.fcs	CRLF2	plate11	UPN57	Rux_TSLP	4	0
CRLF2_Plate11_UPN57 TOF.fcs	CRLF2	plate11	UPN57	TOF	4	0
CRLF2_Plate11_UPN57 TOF + IL7.fcs	CRLF2	plate11	UPN57	TOF_IL7	4	0
CRLF2_Plate11_UPN57 TSLP.fcs	CRLF2	plate11	UPN57	TSLP	4	0
CRLF2_Plate12_Healthy 04 basal.fcs	CRLF2	plate12	Healthy04	Basal	4	1
CRLF2_Plate12_UPN58 basal 24h.fcs	CRLF2	plate12	UPN58	Basal	4	0
CRLF2_Plate12_UPN58 basal.fcs	CRLF2	plate12	UPN58	Basal	4	0
CRLF2_Plate12_UPN58 BCR.fcs	CRLF2	plate12	UPN58	BCR	4	0
CRLF2_Plate12_UPN58 BEZ.fcs	CRLF2	plate12	UPN58	BEZ	4	0
CRLF2_Plate12_UPN58 BEZ + TSLP.fcs	CRLF2	plate12	UPN58	BEZ_TSLP	4	0
CRLF2_Plate12_UPN58 das.fcs	CRLF2	plate12	UPN58	Das	4	0
CRLF2_Plate12_UPN58 das + TSLP.fcs	CRLF2	plate12	UPN58	Das_TSLP	4	0
CRLF2_Plate12_UPN58 IL7.fcs	CRLF2	plate12	UPN58	IL7	4	0
CRLF2_Plate12_UPN58 ITF.fcs	CRLF2	plate12	UPN58	ITF	4	0
CRLF2_Plate12_UPN58 ITF + TSLP.fcs	CRLF2	plate12	UPN58	ITF_TSLP	4	0
CRLF2_Plate12_UPN58 mAb1.fcs	CRLF2	plate12	UPN58	mAb1	4	0
CRLF2_Plate12_UPN58 mAb1 + TSLP.fcs	CRLF2	plate12	UPN58	mAb1_TSLP	4	0
CRLF2_Plate12_UPN58 mAb4 + TSLP.fcs	CRLF2	plate12	UPN58	mAb4_TSLP	4	0
CRLF2_Plate12_UPN58 PV04.fcs	CRLF2	plate12	UPN58	PV04	4	0
CRLF2_Plate12_UPN58 Rux.fcs	CRLF2	plate12	UPN58	Rux	4	0
CRLF2_Plate12_UPN58 Rux + TSLP.fcs	CRLF2	plate12	UPN58	Rux_TSLP	4	0
CRLF2_Plate12_UPN58 TOF.fcs	CRLF2	plate12	UPN58	TOF	4	0
CRLF2_Plate12_UPN58 TOF + IL7.fcs	CRLF2	plate12	UPN58	TOF_IL7	4	0
CRLF2_Plate12_UPN58 TSLP.fcs	CRLF2	plate12	UPN58	TSLP	4	0
CRLF2_Plate1_Healthy 04 BCR.fcs	CRLF2	plate1	Healthy04	BCR	4	1
CRLF2_Plate1_UPN53 basal 24h.fcs	CRLF2	plate1	UPN53	Basal	4	0
CRLF2_Plate1_UPN53 basal.fcs	CRLF2	plate1	UPN53	Basal	4	0
CRLF2_Plate1_UPN53 BCR.fcs	CRLF2	plate1	UPN53	BCR	4	0
CRLF2_Plate1_UPN 53 BEZ.fcs	CRLF2	plate1	UPN53	BEZ	4	0
CRLF2_Plate1_UPN53 BEZ + TSLP.fcs	CRLF2	plate1	UPN53	BEZ_TSLP	4	0
CRLF2_Plate1_UPN53 das.fcs	CRLF2	plate1	UPN53	Das	4	0
CRLF2_Plate1_UPN53 das + TSLP.fcs	CRLF2	plate1	UPN53	das_TSLP	4	0
CRLF2_Plate1_UPN53 IL7.fcs	CRLF2	plate1	UPN53	IL7	4	0
CRLF2_Plate1_UPN53 ITF.fcs	CRLF2	plate1	UPN53	ITF	4	0
CRLF2_Plate1_UPN53 ITF + TSLP.fcs	CRLF2	plate1	UPN53	ITF_TSLP	4	0
CRLF2_Plate1_UPN53 mAb1 + TSLP.fcs	CRLF2	plate1	UPN53	mAb1_TSLP	4	0
CRLF2_Plate1_UPN53 mAB4 + TSLP.fcs	CRLF2	plate1	UPN53	mAB4_TSLP	4	0
CRLF2_Plate1_UPN53 PV04.fcs	CRLF2	plate1	UPN53	PV04	4	0
CRLF2_Plate1_UPN53 Rux.fcs	CRLF2	plate1	UPN53	Rux	4	0
CRLF2_Plate1_UPN53 Rux + TSLP.fcs	CRLF2	plate1	UPN53	Rux_TSLP	4	0
CRLF2_Plate1_UPN53 TOF.fcs	CRLF2	plate1	UPN53	TOF	4	0
CRLF2_Plate1_UPN53 TOF + IL7.fcs	CRLF2	plate1	UPN53	TOF_IL7	4	0
CRLF2_Plate1_UPN53 TSLP.fcs	CRLF2	plate1	UPN53	TSLP	4	0
CRLF2_Plate2_Healthy 04 basal.fcs	CRLF2	plate2	Healthy04	Basal	4	1
CRLF2_Plate2_UPN54 basal 24h.fcs	CRLF2	plate2	UPN54	Basal	4	0
CRLF2_Plate2_UPN54 basal.fcs	CRLF2	plate2	UPN54	Basal	4	0
CRLF2_Plate2_UPN54 BCR.fcs	CRLF2	plate2	UPN54	BCR	4	0
CRLF2_Plate2_UPN54 BEZ.fcs	CRLF2	plate2	UPN54	BEZ	4	0
CRLF2_Plate2_UPN54 BEZ + TSLP.fcs	CRLF2	plate2	UPN54	BEZ_TSLP	4	0
CRLF2_Plate2_UPN54 das.fcs	CRLF2	plate2	UPN54	Das	4	0
CRLF2_Plate2_UPN54 das + TSLP.fcs	CRLF2	plate2	UPN54	Das_TSLP	4	0
CRLF2_Plate2_UPN54 IL7.fcs	CRLF2	plate2	UPN54	IL7	4	0
CRLF2_Plate2_UPN54 ITF.fcs	CRLF2	plate2	UPN54	ITF	4	0
CRLF2_Plate2_UPN54 ITF + TSLP.fcs	CRLF2	plate2	UPN54	ITF_TSLP	4	0
CRLF2_Plate2_UPN54 mAb1.fcs	CRLF2	plate2	UPN54	mAb1	4	0
CRLF2_Plate2_UPN54 mAb1 + TSLP.fcs	CRLF2	plate2	UPN54	mAb1_TSLP	4	0
CRLF2_Plate2_UPN54 mAB4 + TSLP.fcs	CRLF2	plate2	UPN54	mAB4_TSLP	4	0
CRLF2_Plate2_UPN54 PV04.fcs	CRLF2	plate2	UPN54	PV04	4	0
CRLF2_Plate2_UPN54 Rux.fcs	CRLF2	plate2	UPN54	Rux	4	0
CRLF2_Plate2_UPN54 Rux + TSLP.fcs	CRLF2	plate2	UPN54	Rux_TSLP	4	0
CRLF2_Plate2_UPN54 TOF.fcs	CRLF2	plate2	UPN54	TOF	4	0
CRLF2_Plate2_UPN54 TOF + IL7.fcs	CRLF2	plate2	UPN54	TOF_IL7	4	0
CRLF2_Plate2_UPN54 TSLP.fcs	CRLF2	plate2	UPN54	TSLP	4	0
CRLF2_Plate3_Healthy 04 BCR.fcs	CRLF2	plate3	Healthy04	BCR	4	1
CRLF2_Plate3_UPN55 basal 24h.fcs	CRLF2	plate3	UPN55	Basal	4	0
CRLF2_Plate3_UPN55 basal.fcs	CRLF2	plate3	UPN55	Basal	4	0
CRLF2_Plate3_UPN55 BCR.fcs	CRLF2	plate3	UPN55	BCR	4	0
CRLF2_Plate3_UPN55 BEZ.fcs	CRLF2	plate3	UPN55	BEZ	4	0
CRLF2_Plate3_UPN55 BEZ + TSLP.fcs	CRLF2	plate3	UPN55	BEZ_TSLP	4	0
CRLF2_Plate3_UPN55 das.fcs	CRLF2	plate3	UPN55	Das	4	0
CRLF2_Plate3_UPN55 das + TSLP.fcs	CRLF2	plate3	UPN55	Das_TSLP	4	0
CRLF2_Plate3_UPN55 IL7.fcs	CRLF2	plate3	UPN55	IL7	4	0
CRLF2_Plate3_UPN55 ITF.fcs	CRLF2	plate3	UPN55	ITF	4	0
CRLF2_Plate3_UPN55 ITF + TSLP.fcs	CRLF2	plate3	UPN55	ITF_TSLP	4	0
CRLF2_Plate3_UPN55 mAb1.fcs	CRLF2	plate3	UPN55	mAb1	4	0
CRLF2_Plate3_UPN55 mAb1 + TSLP.fcs	CRLF2	plate3	UPN55	mAb1_TSLP	4	0
CRLF2_Plate3_UPN55 mAB4 + TSLP.fcs	CRLF2	plate3	UPN55	mAB4_TSLP	4	0
CRLF2_Plate3_UPN55 PV04.fcs	CRLF2	plate3	UPN55	PV04	4	0
CRLF2_Plate3_UPN55 Rux.fcs	CRLF2	plate3	UPN55	Rux	4	0
CRLF2_Plate3_UPN55 Rux + TSLP.fcs	CRLF2	plate3	UPN55	Rux_TSLP	4	0
CRLF2_Plate3_UPN55 TOF.fcs	CRLF2	plate3	UPN55	TOF	4	0
CRLF2_Plate3_UPN55 TOF + IL7.fcs	CRLF2	plate3	UPN55	TOF_IL7	4	0
CRLF2_Plate3_UPN55 TSLP.fcs	CRLF2	plate3	UPN55	TSLP	4	0
CRLF2_Plate4_Healthy 04 BCR.fcs	CRLF2	plate4	Healthy04	BCR	4	1
CRLF2_Plate4_UPN 53 BEZ.fcs	CRLF2	plate4	UPN53	BEZ	4	0
CRLF2_Plate4_UPN56 basal 24h.fcs	CRLF2	plate4	UPN56	Basal	4	0
CRLF2_Plate4_UPN56 basal.fcs	CRLF2	plate4	UPN56	Basal	4	0
CRLF2_Plate4_UPN56 BCR.fcs	CRLF2	plate4	UPN56	BCR	4	0
CRLF2_Plate4_UPN56 BEZ + TSLP.fcs	CRLF2	plate4	UPN56	BEZ_TSLP	4	0
CRLF2_Plate4_UPN56 das.fcs	CRLF2	plate4	UPN56	Das	4	0
CRLF2_Plate4_UPN56 das + TSLP.fcs	CRLF2	plate4	UPN56	Das_TSLP	4	0
CRLF2_Plate4_UPN56 IL7.fcs	CRLF2	plate4	UPN56	IL7	4	0
CRLF2_Plate4_UPN56 ITF.fcs	CRLF2	plate4	UPN56	ITF	4	0
CRLF2_Plate4_UPN56 ITF + TSLP.fcs	CRLF2	plate4	UPN56	ITF_TSLP	4	0
CRLF2_Plate4_UPN56 mAb1 + TSLP.fcs	CRLF2	plate4	UPN56	mAb1_TSLP	4	0
CRLF2_Plate4_UPN56 mAB4 + TSLP.fcs	CRLF2	plate4	UPN56	mAB4_TSLP	4	0
CRLF2_Plate4_UPN56 PV04.fcs	CRLF2	plate4	UPN56	PV04	4	0
CRLF2_Plate4_UPN56 Rux.fcs	CRLF2	plate4	UPN56	Rux	4	0
CRLF2_Plate4_UPN56 Rux + TSLP.fcs	CRLF2	plate4	UPN56	Rux_TSLP	4	0
CRLF2_Plate4_UPN56 TOF.fcs	CRLF2	plate4	UPN56	TOF	4	0
CRLF2_Plate4_UPN56 TOF + IL7.fcs	CRLF2	plate4	UPN56	TOF_IL7	4	0
CRLF2_Plate4_UPN56 TSLP.fcs	CRLF2	plate4	UPN56	TSLP	4	0
CRLF2_Plate5_Healthy 04 TSLP.fcs	CRLF2	plate5	Healthy04	TSLP	4	1
CRLF2_Plate5_UPN48 basal 24h.fcs	CRLF2	plate5	UPN48	Basal	4	0
CRLF2_Plate5_UPN48 basal.fcs	CRLF2	plate5	UPN48	Basal	4	0
CRLF2_Plate5_UPN48 BCR.fcs	CRLF2	plate5	UPN48	BCR	4	0
CRLF2_Plate5_UPN48 BEZ.fcs	CRLF2	plate5	UPN48	BEZ	4	0
CRLF2_Plate5_UPN48 BEZ + TSLP.fcs	CRLF2	plate5	UPN48	BEZ_TSLP	4	0
CRLF2_Plate5_UPN48 das.fcs	CRLF2	plate5	UPN48	Das	4	0
CRLF2_Plate5_UPN48 das + TSLP.fcs	CRLF2	plate5	UPN48	Das_TSLP	4	0
CRLF2_Plate5_UPN48 IL7.fcs	CRLF2	plate5	UPN48	IL7	4	0
CRLF2_Plate5_UPN48 ITF.fcs	CRLF2	plate5	UPN48	ITF	4	0
CRLF2_Plate5_UPN48 ITF + TSLP.fcs	CRLF2	plate5	UPN48	ITF_TSLP	4	0
CRLF2_Plate5_UPN48 mAb1.fcs	CRLF2	plate5	UPN48	mAb1	4	0
CRLF2_Plate5_UPN48 mAb1 + TSLP.fcs	CRLF2	plate5	UPN48	mAb1_TSLP	4	0
CRLF2_Plate5_UPN48 mAb4 + TSLP.fcs	CRLF2	plate5	UPN48	mAb4_TSLP	4	0
CRLF2_Plate5_UPN48 PV04.fcs	CRLF2	plate5	UPN48	PV04	4	0
CRLF2_Plate5_UPN48 Rux.fcs	CRLF2	plate5	UPN48	Rux	4	0
CRLF2_Plate5_UPN48 Rux + TSLP.fcs	CRLF2	plate5	UPN48	Rux_TSLP	4	0
CRLF2_Plate5_UPN48 TOF.fcs	CRLF2	plate5	UPN48	TOF	4	0
CRLF2_Plate5_UPN48 TOF + IL7.fcs	CRLF2	plate5	UPN48	TOF_IL7	4	0
CRLF2_Plate5_UPN48 TSLP.fcs	CRLF2	plate5	UPN48	TSLP	4	0
CRLF2_Plate6_Healthy 04 TSLP.fcs	CRLF2	plate6	Healthy04	TSLP	4	1
CRLF2_Plate6_UPN49 basal 24h.fcs	CRLF2	plate6	UPN49	Basal	4	0
CRLF2_Plate6_UPN49 basal.fcs	CRLF2	plate6	UPN49	Basal	4	0
CRLF2_Plate6_UPN49 BCR.fcs	CRLF2	plate6	UPN49	BCR	4	0
CRLF2_Plate6_UPN49 BEZ.fcs	CRLF2	plate6	UPN49	BEZ	4	0
CRLF2_Plate6_UPN49 BEZ + TSLP.fcs	CRLF2	plate6	UPN49	BEZ_TSLP	4	0
CRLF2_Plate6_UPN49 das.fcs	CRLF2	plate6	UPN49	Das	4	0
CRLF2_Plate6_UPN49 das + TSLP.fcs	CRLF2	plate6	UPN49	Das_TSLP	4	0
CRLF2_Plate6_UPN49 IL7.fcs	CRLF2	plate6	UPN49	IL7	4	0
CRLF2_Plate6_UPN49 ITF.fcs	CRLF2	plate6	UPN49	ITF	4	0
CRLF2_Plate6_UPN49 ITF + TSLP.fcs	CRLF2	plate6	UPN49	ITF_TSLP	4	0
CRLF2_Plate6_UPN49 mAb1 + TSLP.fcs	CRLF2	plate6	UPN49	mAb1_TSLP	4	0
CRLF2_Plate6_UPN49 mAb4 + TSLP.fcs	CRLF2	plate6	UPN49	mAb4_TSLP	4	0
CRLF2_Plate6_UPN49 PV04.fcs	CRLF2	plate6	UPN49	PV04	4	0
CRLF2_Plate6_UPN49 Rux.fcs	CRLF2	plate6	UPN49	Rux	4	0
CRLF2_Plate6_UPN49 Rux + TSLP.fcs	CRLF2	plate6	UPN49	Rux_TSLP	4	0
CRLF2_Plate6_UPN49 TOF.fcs	CRLF2	plate6	UPN49	TOF	4	0
CRLF2_Plate6_UPN49 TOF + IL7.fcs	CRLF2	plate6	UPN49	TOF_IL7	4	0
CRLF2_Plate6_UPN49 TSLP.fcs	CRLF2	plate6	UPN49	TSLP	4	0
CRLF2_Plate7_Healthy 04 IL7.fcs	CRLF2	plate7	Healthy04	IL7	4	1
CRLF2_Plate7_UPN50 basal 24h.fcs	CRLF2	plate7	UPN50	Basal	4	0
CRLF2_Plate7_UPN50 basal.fcs	CRLF2	plate7	UPN50	Basal	4	0
CRLF2_Plate7_UPN50 BCR.fcs	CRLF2	plate7	UPN50	BCR	4	0
CRLF2_Plate7_UPN50 BEZ.fcs	CRLF2	plate7	UPN50	BEZ	4	0
CRLF2_Plate7_UPN50 BEZ + TSLP.fcs	CRLF2	plate7	UPN50	BEZ_TSLP	4	0
CRLF2_Plate7_UPN50 das.fcs	CRLF2	plate7	UPN50	Das	4	0
CRLF2_Plate7_UPN50 das + TSLP.fcs	CRLF2	plate7	UPN50	Das_TSLP	4	0
CRLF2_Plate7_UPN50 IL7.fcs	CRLF2	plate7	UPN50	IL7	4	0
CRLF2_Plate7_UPN50 ITF.fcs	CRLF2	plate7	UPN50	ITF	4	0
CRLF2_Plate7_UPN50 ITF + TSLP.fcs	CRLF2	plate7	UPN50	ITF_TSLP	4	0
CRLF2_Plate7_UPN50 mAb1.fcs	CRLF2	plate7	UPN50	mAb1	4	0
CRLF2_Plate7_UPN50 mAb1 + TSLP.fcs	CRLF2	plate7	UPN50	mAb1_TSLP	4	0
CRLF2_Plate7_UPN50 mAb4 + TSLP.fcs	CRLF2	plate7	UPN50	mAb4_TSLP	4	0
CRLF2_Plate7_UPN50 PV04.fcs	CRLF2	plate7	UPN50	PV04	4	0
CRLF2_Plate7_UPN50 Rux.fcs	CRLF2	plate7	UPN50	Rux	4	0
CRLF2_Plate7_UPN50 Rux + TSLP.fcs	CRLF2	plate7	UPN50	Rux_TSLP	4	0
CRLF2_Plate7_UPN50 TOF.fcs	CRLF2	plate7	UPN50	TOF	4	0
CRLF2_Plate7_UPN50 TOF + IL7.fcs	CRLF2	plate7	UPN50	TOF_IL7	4	0
CRLF2_Plate7_UPN50 TSLP.fcs	CRLF2	plate7	UPN50	TSLP	4	0
CRLF2_Plate8_Healthy 04 IL7.fcs	CRLF2	plate8	Healthy04	IL7	4	1
CRLF2_Plate8_UPN51 basal 24h.fcs	CRLF2	plate8	UPN51	Basal	4	0
CRLF2_Plate8_UPN51 basal.fcs	CRLF2	plate8	UPN51	Basal	4	0
CRLF2_Plate8_UPN51 BCR.fcs	CRLF2	plate8	UPN51	BCR	4	0
CRLF2_Plate8_UPN51 BEZ.fcs	CRLF2	plate8	UPN51	BEZ	4	0
CRLF2_Plate8_UPN51 BEZ + TSLP.fcs	CRLF2	plate8	UPN51	BEZ_TSLP	4	0
CRLF2_Plate8_UPN51 das.fcs	CRLF2	plate8	UPN51	Das	4	0
CRLF2_Plate8_UPN51 das + TSLP.fcs	CRLF2	plate8	UPN51	Das_TSLP	4	0
CRLF2_Plate8_UPN51 IL7.fcs	CRLF2	plate8	UPN51	IL7	4	0
CRLF2_Plate8_UPN51 ITF.fcs	CRLF2	plate8	UPN51	ITF	4	0
CRLF2_Plate8_UPN51 ITF + TSLP.fcs	CRLF2	plate8	UPN51	ITF_TSLP	4	0
CRLF2_Plate8_UPN51 mAb1 + TSLP.fcs	CRLF2	plate8	UPN51	mAb1_TSLP	4	0
CRLF2_Plate8_UPN51 mAb4 + TSLP.fcs	CRLF2	plate8	UPN51	mAb4_TSLP	4	0
CRLF2_Plate8_UPN51 PV04.fcs	CRLF2	plate8	UPN51	PV04	4	0
CRLF2_Plate8_UPN51 Rux.fcs	CRLF2	plate8	UPN51	Rux	4	0
CRLF2_Plate8_UPN51 Rux + TSLP.fcs	CRLF2	plate8	UPN51	Rux_TSLP	4	0
CRLF2_Plate8_UPN51 TOF.fcs	CRLF2	plate8	UPN51	TOF	4	0
CRLF2_Plate8_UPN51 TOF + IL7.fcs	CRLF2	plate8	UPN51	TOF_IL7	4	0
CRLF2_Plate8_UPN51 TSLP.fcs	CRLF2	plate8	UPN51	TSLP	4	0
CRLF2_Plate9_Healthy 04 BCR.fcs	CRLF2	plate9	Healthy04	BCR	4	1
CRLF2_Plate9_UPN47 basal.fcs	CRLF2	plate9	UPN47	Basal	4	0
CRLF2_Plate9_UPN47 BCR.fcs	CRLF2	plate9	UPN47	BCR	4	0
CRLF2_Plate9_UPN47 BEZ.fcs	CRLF2	plate9	UPN47	BEZ	4	0
CRLF2_Plate9_UPN47 BEZ + TSLP.fcs	CRLF2	plate9	UPN47	BEZ_TSLP	4	0
CRLF2_Plate9_UPN47 das.fcs	CRLF2	plate9	UPN47	Das	4	0
CRLF2_Plate9_UPN47 das + TSLP.fcs	CRLF2	plate9	UPN47	Das_TSLP	4	0
CRLF2_Plate9_UPN47 IL7.fcs	CRLF2	plate9	UPN47	IL7	4	0
CRLF2_Plate9_UPN47 mAb1 + TSLP.fcs	CRLF2	plate9	UPN47	mAb1_TSLP	4	0
CRLF2_Plate9_UPN47 mAb4 + TSLP.fcs	CRLF2	plate9	UPN47	mAb4_TSLP	4	0
CRLF2_Plate9_UPN47 PV04.fcs	CRLF2	plate9	UPN47	PV04	4	0
CRLF2_Plate9_UPN47 Rux.fcs	CRLF2	plate9	UPN47	Rux	4	0
CRLF2_Plate9_UPN47 Rux + TSLP.fcs	CRLF2	plate9	UPN47	Rux_TSLP	4	0
CRLF2_Plate9_UPN47 TOF.fcs	CRLF2	plate9	UPN47	TOF	4	0
CRLF2_Plate9_UPN47 TOF + IL7.fcs	CRLF2	plate9	UPN47	TOF_IL7	4	0
CRLF2_Plate9_UPN47 TSLP.fcs	CRLF2	plate9	UPN47	TSLP	4	0
CRLF2_Plate9_UPN47 xeno basal 24h.fcs	CRLF2	plate9	UPN47	Basal	4	0
CRLF2_Plate9_UPN47 xeno basal.fcs	CRLF2	plate9	UPN47	Basal	4	0
CRLF2_Plate9_UPN47 xeno ITF.fcs	CRLF2	plate9	UPN47	ITF	4	0
CRLF2_Plate9_UPN47 xeno ITF + TSLP.fcs	CRLF2	plate9	UPN47	ITF_TSLP	4	0
DxRx_Plate1_Healthy 04 IL7.fcs	DxRx	plate1	Healthy04	IL7	5	1
DxRx_Plate1_UPN10 Dx basal.fcs	DxRx	plate1	UPN10	Basal	5	0
DxRx_Plate1_UPN10 Dx BCR.fcs	DxRx	plate1	UPN10	BCR	5	0
DxRx_Plate1_UPN10 Dx BEZ.fcs	DxRx	plate1	UPN10	BEZ	5	0
DxRx_Plate1_UPN10 Dx das.fcs	DxRx	plate1	UPN10	Das	5	0
DxRx_Plate1_UPN10 Dx MEKi.fcs	DxRx	plate1	UPN10	MEKi	5	0
DxRx_Plate1_UPN10 Dx PVO4.fcs	DxRx	plate1	UPN10	PVO4	5	0
DxRx_Plate1_UPN10 Rx basal.fcs	DxRx	plate1	UPN10	Basal	5	0
DxRx_Plate1_UPN10 Rx BCR.fcs	DxRx	plate1	UPN10	BCR	5	0
DxRx_Plate1_UPN10 Rx BEZ.fcs	DxRx	plate1	UPN10	BEZ	5	0
DxRx_Plate1_UPN10 Rx das.fcs	DxRx	plate1	UPN10	Das	5	0
DxRx_Plate1_UPN10 Rx MEKi.fcs	DxRx	plate1	UPN10	MEKi	5	0
DxRx_Plate1_UPN10 Rx PVO4.fcs	DxRx	plate1	UPN10	PVO4	5	0
DxRx_Plate1_UPN1 Rx basal.fcs	DxRx	plate1	UPN1	Basal	5	0
DxRx_Plate1_UPN1 Rx BCR.fcs	DxRx	plate1	UPN1	BCR	5	0
DxRx_Plate1_UPN1 Rx BEZ.fcs	DxRx	plate1	UPN1	BEZ	5	0
DxRx_Plate1_UPN1 Rx das.fcs	DxRx	plate1	UPN1	Das	5	0
DxRx_Plate1_UPN1 Rx MEKi.fcs	DxRx	plate1	UPN1	MEKi	5	0
DxRx_Plate1_UPN1 Rx PVO4.fcs	DxRx	plate1	UPN1	PVO4	5	0
DxRx_Plate2_Healthy.fcs	DxRx	plate2	Healthy		5	1
DxRx_Plate2_UPN35 Dx basal.fcs	DxRx	plate2	UPN35	Basal	5	0
DxRx_Plate2_UPN35 Dx BCR.fcs	DxRx	plate2	UPN35	BCR	5	0
DxRx_Plate2_UPN35 Dx BEZ.fcs	DxRx	plate2	UPN35	BEZ	5	0
DxRx_Plate2_UPN35 Dx das.fcs	DxRx	plate2	UPN35	Das	5	0
DxRx_Plate2_UPN35 Dx MEKi.fcs	DxRx	plate2	UPN35	MEKi	5	0
DxRx_Plate2_UPN35 Dx PVO4.fcs	DxRx	plate2	UPN35	PVO4	5	0
DxRx_Plate2_UPN35 Rx basal.fcs	DxRx	plate2	UPN35	Basal	5	0
DxRx_Plate2_UPN35 Rx BCR.fcs	DxRx	plate2	UPN35	BCR	5	0
DxRx_Plate2_UPN35 Rx BEZ.fcs	DxRx	plate2	UPN35	BEZ	5	0
DxRx_Plate2_UPN35 Rx das.fcs	DxRx	plate2	UPN35	Das	5	0
DxRx_Plate2_UPN35 Rx MEKi.fcs	DxRx	plate2	UPN35	MEKi	5	0
DxRx_Plate2_UPN35 Rx PVO4.fcs	DxRx	plate2	UPN35	PVO4	5	0
DxRx_Plate2_UPN45 Rx basal.fcs	DxRx	plate2	UPN45	Basal	5	0
DxRx_Plate2_UPN45 Rx BCR.fcs	DxRx	plate2	UPN45	BCR	5	0
DxRx_Plate2_UPN45 Rx BEZ.fcs	DxRx	plate2	UPN45	BEZ	5	0
DxRx_Plate2_UPN45 Rx das.fcs	DxRx	plate2	UPN45	Das	5	0
DxRx_Plate2_UPN45 Rx MEKi.fcs	DxRx	plate2	UPN45	MEKi	5	0
DxRx_Plate2_UPN45 Rx PVO4.fcs	DxRx	plate2	UPN45	PVO4	5	0
DxRx_Plate3_Healthy 04 IL7.fcs	DxRx	plate3	Healthy04	IL7	5	1
DxRx_Plate3_UPN22 Dx basal.fcs	DxRx	plate3	UPN22	Basal	5	0
DxRx_Plate3_UPN22 Dx BCR.fcs	DxRx	plate3	UPN22	BCR	5	0
DxRx_Plate3_UPN22 Dx BEZ.fcs	DxRx	plate3	UPN22	BEZ	5	0
DxRx_Plate3_UPN22 Dx das.fcs	DxRx	plate3	UPN22	Das	5	0
DxRx_Plate3_UPN22 Dx MEKi.fcs	DxRx	plate3	UPN22	MEKi	5	0
DxRx_Plate3_UPN22 Dx PVO4.fcs	DxRx	plate3	UPN22	PVO4	5	0
DxRx_Plate3_UPN22 Rx basal.fcs	DxRx	plate3	UPN22	Basal	5	0
DxRx_Plate3_UPN22 Rx BCR.fcs	DxRx	plate3	UPN22	BCR	5	0
DxRx_Plate3_UPN22 Rx BEZ.fcs	DxRx	plate3	UPN22	BEZ	5	0
DxRx_Plate3_UPN22 Rx das.fcs	DxRx	plate3	UPN22	Das	5	0
DxRx_Plate3_UPN22 Rx MEKi.fcs	DxRx	plate3	UPN22	MEKi	5	0
DxRx_Plate3_UPN22 Rx PVO4.fcs	DxRx	plate3	UPN22	PVO4	5	0
DxRx_Plate3_UPN45 Dx basal.fcs	DxRx	plate3	UPN45	Basal	5	0
DxRx_Plate3_UPN45 Dx BCR.fcs	DxRx	plate3	UPN45	BCR	5	0
DxRx_Plate3_UPN45 Dx BEZ.fcs	DxRx	plate3	UPN45	BEZ	5	0
DxRx_Plate3_UPN45 Dx das.fcs	DxRx	plate3	UPN45	Das	5	0
DxRx_Plate3_UPN45 Dx MEKi.fcs	DxRx	plate3	UPN45	MEKi	5	0
DxRx_Plate3_UPN45 Dx PVO4.fcs	DxRx	plate3	UPN45	PVO4	5	0
MS_Plate1_Healthy BM.fcs	MajSak	plate1	Healthy	BM	6	1
MS_Plate1_Healthy PBMC.fcs	MajSak	plate1	Healthy	PBMC	6	0
MS_Plate1_SU053 Basal.fcs	MajSak	plate1	SU053	Basal	6	0
MS_Plate1_SU053 BCRXL.fcs	MajSak	plate1	SU053	BCR	6	0
MS_Plate1_SU053 PVO4.fcs	MajSak	plate1	SU053	PVO4	6	0
MS_Plate1_SU154 Basal.fcs	MajSak	plate1	SU154	Basal	6	0
MS_Plate1_SU154 BCRXL.fcs	MajSak	plate1	SU154	BCR	6	0
MS_Plate1_SU154 PVO4.fcs	MajSak	plate1	SU154	PVO4	6	0
MS_Plate1_SU228 Basal.fcs	MajSak	plate1	SU228	Basal	6	0
MS_Plate1_SU228 BCRXL.fcs	MajSak	plate1	SU228	BCR	6	0
MS_Plate1_SU228 PVO4.fcs	MajSak	plate1	SU228	PVO4	6	0
MS_Plate1_SU307 Basal.fcs	MajSak	plate1	SU307	Basal	6	0
MS_Plate1_SU307 BCRXL.fcs	MajSak	plate1	SU307	BCR	6	0
MS_Plate1_SU307 PVO4.fcs	MajSak	plate1	SU307	PVO4	6	0
MS_Plate1_SU318 Basal.fcs	MajSak	plate1	SU318	Basal	6	0
MS_Plate1_SU318 BCRXL.fcs	MajSak	plate1	SU318	BCR	6	0
MS_Plate1_SU318 PVO4.fcs	MajSak	plate1	SU318	PVO4	6	0
MS_Plate1_SU495 Basal.fcs	MajSak	plate1	SU495	Basal	6	0
MS_Plate1_SU495 BCRXL.fcs	MajSak	plate1	SU495	BCR	6	0
MS_Plate1_SU495 PVO4.fcs	MajSak	plate1	SU495	PVO4	6	0
MS_Plate2_Healthy BM.fcs	MajSak	plate2	Healthy	BM	6	1
MS_Plate2_Healthy PBMC.fcs	MajSak	plate2	Healthy	PBMC	6	0
MS_Plate2_SU361 Basal.fcs	MajSak	plate2	SU361	Basal	6	0
MS_Plate2_SU361 BCRXL.fcs	MajSak	plate2	SU361	BCR	6	0
MS_Plate2_SU361 PVO4.fcs	MajSak	plate2	SU361	PVO4	6	0
MS_Plate2_SU387 Basal.fcs	MajSak	plate2	SU387	Basal	6	0
MS_Plate2_SU387 BCRXL.fcs	MajSak	plate2	SU387	BCR	6	0
MS_Plate2_SU387 PVO4.fcs	MajSak	plate2	SU387	PVO4	6	0
MS_Plate2_SU401 Basal.fcs	MajSak	plate2	SU401	Basal	6	0
MS_Plate2_SU401 BCRXL.fcs	MajSak	plate2	SU401	BCR	6	0
MS_Plate2_SU401 PVO4.fcs	MajSak	plate2	SU401	PVO4	6	0
MS_Plate2_SU407 Basal.fcs	MajSak	plate2	SU407	Basal	6	0
MS_Plate2_SU407 BCRXL.fcs	MajSak	plate2	SU407	BCR	6	0
MS_Plate2_SU407 PVO4.fcs	MajSak	plate2	SU407	PVO4	6	0
MS_Plate2_SU413 Basal.fcs	MajSak	plate2	SU413	Basal	6	0
MS_Plate2_SU413 BCRXL.fcs	MajSak	plate2	SU413	BCR	6	0
MS_Plate2_SU413 PVO4.fcs	MajSak	plate2	SU413	PVO4	6	0
MS_Plate2_SU851 Basal.fcs	MajSak	plate2	SU851	Basal	6	0
MS_Plate2_SU851 BCRXL.fcs	MajSak	plate2	SU851	BCR	6	0
MS_Plate2_SU851 PVO4.fcs	MajSak	plate2	SU851	PVO4	6	0
MS_Plate3_Healthy BM.fcs	MajSak	plate3	Healthy	BM	6	1
MS_Plate3_Healthy PBMC.fcs	MajSak	plate3	Healthy	PBMC	6	0
MS_Plate3_SU422 Basal.fcs	MajSak	plate3	SU422	Basal	6	0
MS_Plate3_SU422 BCRXL.fcs	MajSak	plate3	SU422	BCR	6	0
MS_Plate3_SU422 PVO4.fcs	MajSak	plate3	SU422	PVO4	6	0
MS_Plate3_SU451 Basal.fcs	MajSak	plate3	SU451	Basal	6	0
MS_Plate3_SU451 BCRXL.fcs	MajSak	plate3	SU451	BCR	6	0
MS_Plate3_SU451 PVO4.fcs	MajSak	plate3	SU451	PVO4	6	0
MS_Plate3_SU471 Basal.fcs	MajSak	plate3	SU471	Basal	6	0
MS_Plate3_SU471 BCRXL.fcs	MajSak	plate3	SU471	BCR	6	0
MS_Plate3_SU471 PVO4.fcs	MajSak	plate3	SU471	PVO4	6	0
MS_Plate3_SU742 Basal.fcs	MajSak	plate3	SU742	Basal	6	0
MS_Plate3_SU742 BCRXL.fcs	MajSak	plate3	SU742	BCR	6	0
MS_Plate3_SU742 PVO4.fcs	MajSak	plate3	SU742	PVO4	6	0
MS_Plate3_SU829 Basal.fcs	MajSak	plate3	SU829	Basal	6	0
MS_Plate3_SU829 BCRXL.fcs	MajSak	plate3	SU829	BCR	6	0
MS_Plate3_SU829 PVO4.fcs	MajSak	plate3	SU829	PVO4	6	0
MS_Plate3_SU893 Basal.fcs	MajSak	plate3	SU893	Basal	6	0
MS_Plate3_SU893 BCRXL.fcs	MajSak	plate3	SU893	BCR	6	0
MS_Plate3_SU893 PVO4.fcs	MajSak	plate3	SU893	PVO4	6	0
MS_Plate4_Healthy BM.fcs	MajSak	plate4	Healthy	BM	6	1
MS_Plate4_Healthy PBMC.fcs	MajSak	plate4	Healthy	PBMC	6	0
MS_Plate4_SU584 Basal.fcs	MajSak	plate4	SU584	Basal	6	0
MS_Plate4_SU584 BCRXL.fcs	MajSak	plate4	SU584	BCR	6	0
MS_Plate4_SU584 PVO4.fcs	MajSak	plate4	SU584	PVO4	6	0
MS_Plate4_SU599 Basal.fcs	MajSak	plate4	SU599	Basal	6	0
MS_Plate4_SU599 BCRXL.fcs	MajSak	plate4	SU599	BCR	6	0
MS_Plate4_SU599 PVO4.fcs	MajSak	plate4	SU599	PVO4	6	0
MS_Plate4_SU659 Basal.fcs	MajSak	plate4	SU659	Basal	6	0
MS_Plate4_SU659 BCRXL.fcs	MajSak	plate4	SU659	BCR	6	0
MS_Plate4_SU659 PVO4.fcs	MajSak	plate4	SU659	PVO4	6	0
MS_Plate4_SU780 Basal.fcs	MajSak	plate4	SU780	Basal	6	0
MS_Plate4_SU780 BCRXL.fcs	MajSak	plate4	SU780	BCR	6	0
MS_Plate4_SU780 PVO4.fcs	MajSak	plate4	SU780	PVO4	6	0
MS_Plate4_SU847 Basal.fcs	MajSak	plate4	SU847	Basal	6	0
MS_Plate4_SU847 BCRXL.fcs	MajSak	plate4	SU847	BCR	6	0
MS_Plate4_SU847 PVO4.fcs	MajSak	plate4	SU847	PVO4	6	0
MS_Plate4_SU965 Basal.fcs	MajSak	plate4	SU965	Basal	6	0
MS_Plate4_SU965 BCRXL.fcs	MajSak	plate4	SU965	BCR	6	0
MS_Plate4_SU965 PVO4.fcs	MajSak	plate4	SU965	PVO4	6	0
MS_Plate5_Healthy BM.fcs	MajSak	plate5	Healthy	BM	6	1
MS_Plate5_Healthy PBMC.fcs	MajSak	plate5	Healthy	PBMC	6	0
MS_Plate5_PDX129 Basal.fcs	MajSak	plate5	PDX129	Basal	6	0
MS_Plate5_PDX129 BCRXL.fcs	MajSak	plate5	PDX129	BCR	6	0
MS_Plate5_PDX129 PVO4.fcs	MajSak	plate5	PDX129	PVO4	6	0
MS_Plate5_SU166 Basal.fcs	MajSak	plate5	SU166	Basal	6	0
MS_Plate5_SU166 BCRXL.fcs	MajSak	plate5	SU166	BCR	6	0
MS_Plate5_SU166 PVO4.fcs	MajSak	plate5	SU166	PVO4	6	0
MS_Plate5_SU673 Basal.fcs	MajSak	plate5	SU673	Basal	6	0
MS_Plate5_SU673 BCRXL.fcs	MajSak	plate5	SU673	BCR	6	0
MS_Plate5_SU673 PVO4.fcs	MajSak	plate5	SU673	PVO4	6	0
MS_Plate5_SU732 Basal.fcs	MajSak	plate5	SU732	Basal	6	0
MS_Plate5_SU732 BCRXL.fcs	MajSak	plate5	SU732	BCR	6	0
MS_Plate5_SU732 PVO4.fcs	MajSak	plate5	SU732	PVO4	6	0
MS_Plate5_SU932 Basal.fcs	MajSak	plate5	SU932	Basal	6	0
MS_Plate5_SU932 BCRXL.fcs	MajSak	plate5	SU932	BCR	6	0
MS_Plate5_SU932 PVO4.fcs	MajSak	plate5	SU932	PVO4	6	0
MS_Plate5_SU978 Basal.fcs	MajSak	plate5	SU978	Basal	6	0
MS_Plate5_SU978 BCRXL.fcs	MajSak	plate5	SU978	BCRXL	6	0
MS_Plate5_SU978 PVO4.fcs	MajSak	plate5	SU978	PVO4	6	0
MS_Plate6_Healthy BM.fcs	MajSak	plate6	Healthy	BM	6	1
MS_Plate6_Healthy PBMC.fcs	MajSak	plate6	Healthy	PBMC	6	0
MS_Plate6_PDX143 Basal.fcs	MajSak	plate6	PDX143	Basal	6	0
MS_Plate6_PDX143 BCRXL.fcs	MajSak	plate6	PDX143	BCR	6	0
MS_Plate6_PDX143 PVO4.fcs	MajSak	plate6	PDX143	PVO4	6	0
MS_Plate6_PDX198 Basal.fcs	MajSak	plate6	PDX198	Basal	6	0
MS_Plate6_PDX198 BCRXL.fcs	MajSak	plate6	PDX198	BCR	6	0
MS_Plate6_PDX198 PVO4.fcs	MajSak	plate6	PDX198	PVO4	6	0
MS_Plate6_PDX238 Basal.fcs	MajSak	plate6	PDX238	Basal	6	0
MS_Plate6_PDX238 BCRXL.fcs	MajSak	plate6	PDX238	BCR	6	0
MS_Plate6_PDX238 PVO4.fcs	MajSak	plate6	PDX238	PVO4	6	0
MS_Plate6_PDX539 Basal.fcs	MajSak	plate6	PDX539	Basal	6	0
MS_Plate6_PDX539 BCRXL.fcs	MajSak	plate6	PDX539	BCR	6	0
MS_Plate6_PDX539 PVO4.fcs	MajSak	plate6	PDX539	PVO4	6	0
MS_Plate6_PDX686 Basal.fcs	MajSak	plate6	PDX686	Basal	6	0
MS_Plate6_PDX686 BCRXL.fcs	MajSak	plate6	PDX686	BCR	6	0
MS_Plate6_PDX686 PVO4.fcs	MajSak	plate6	PDX686	PVO4	6	0
MS_Plate6_PDX806 Basal.fcs	MajSak	plate6	PDX806	Basal	6	0
MS_Plate6_PDX806 BCRXL.fcs	MajSak	plate6	PDX806	BCR	6	0
MS_Plate6_PDX806 PVO4.fcs	MajSak	plate6	PDX806	PVO4	6	0
SJ_Plate1_Healthy_BM.fcs	StJude	plate1	Healthy	BM	7	1
SJ_Plate1_Healthy_PBMC.fcs	StJude	plate1	Healthy	PBMC	7	0
SJ_Plate1_TB000805_Basal.fcs	StJude	plate1	TB000805	Basal	7	0
SJ_Plate1_TB000805_BCRXL.fcs	StJude	plate1	TB000805	BCR	7	0
SJ_Plate1_TB000805_PVO4.fcs	StJude	plate1	TB000805	PVO4	7	0
SJ_Plate1_TB000805_TSLP.fcs	StJude	plate1	TB000805	TSLP	7	0
SJ_Plate1_TB001379_Basal.fcs	StJude	plate1	TB001379	Basal	7	0
SJ_Plate1_TB001379_BCRXL.fcs	StJude	plate1	TB001379	BCR	7	0
SJ_Plate1_TB001379_PVO4.fcs	StJude	plate1	TB001379	PVO4	7	0
SJ_Plate1_TB001379_TSLP.fcs	StJude	plate1	TB001379	TSLP	7	0
SJ_Plate1_TB010145_Basal.fcs	StJude	plate1	TB010145	Basal	7	0
SJ_Plate1_TB010145_BCRXL.fcs	StJude	plate1	TB010145	BCR	7	0
SJ_Plate1_TB010145_PVO4.fcs	StJude	plate1	TB010145	PVO4	7	0
SJ_Plate1_TB010145_TSLP.fcs	StJude	plate1	TB010145	TSLP	7	0
SJ_Plate1_TB010444_Basal.fcs	StJude	plate1	TB010444	Basal	7	0
SJ_Plate1_TB010444_BCRXL.fcs	StJude	plate1	TB010444	BCR	7	0
SJ_Plate1_TB010444_PVO4.fcs	StJude	plate1	TB010444	PVO4	7	0
SJ_Plate1_TB010444_TSLP.fcs	StJude	plate1	TB010444	TSLP	7	0
SJ_Plate2_Healthy_BM.fcs	StJude	plate2	Healthy	BM	7	0
SJ_Plate2_Healthy_PBMC.fcs	StJude	plate2	Healthy	PBMC	7	0
SJ_Plate2_TB010950_Basal.fcs	StJude	plate2	TB010950	Basal	7	0
SJ_Plate2_TB010950_BCRXL.fcs	StJude	plate2	TB010950	BCR	7	0
SJ_Plate2_TB010950_PVO4.fcs	StJude	plate2	TB010950	PVO4	7	0
SJ_Plate2_TB010950_TSLP.fcs	StJude	plate2	TB010950	TSLP	7	0
SJ_Plate2_TB011446_Basal.fcs	StJude	plate2	TB011446	Basal	7	0
SJ_Plate2_TB011446_BCRXL.fcs	StJude	plate2	TB011446	BCR	7	0
SJ_Plate2_TB011446_PVO4.fcs	StJude	plate2	TB011446	PVO4	7	0
SJ_Plate2_TB011446_TSLP.fcs	StJude	plate2	TB011446	TSLP	7	0
SJ_Plate2_TB031282_Basal.fcs	StJude	plate2	TB031282	Basal	7	0
SJ_Plate2_TB031282_BCRXL.fcs	StJude	plate2	TB031282	BCR	7	0
SJ_Plate2_TB031282_PVO4.fcs	StJude	plate2	TB031282	PVO4	7	0
SJ_Plate2_TB031282_TSLP.fcs	StJude	plate2	TB031282	TSLP	7	0
SJ_Plate2_TB031735_Basal.fcs	StJude	plate2	TB031735	Basal	7	0
SJ_Plate2_TB031735_BCRXL.fcs	StJude	plate2	TB031735	BCR	7	0
SJ_Plate2_TB031735_PVO4.fcs	StJude	plate2	TB031735	PVO4	7	0
SJ_Plate2_TB031735_TSLP.fcs	StJude	plate2	TB031735	TSLP	7	0
SJ_Plate3_Healthy_BM.fcs	StJude	plate3	Healthy	BM	7	0
SJ_Plate3_Healthy_PBMC.fcs	StJude	plate3	Healthy	PBMC	7	0
SJ_Plate3_TB032135_Basal.fcs	StJude	plate3	TB032135	Basal	7	0
SJ_Plate3_TB032135_BCRXL.fcs	StJude	plate3	TB032135	BCR	7	0
SJ_Plate3_TB032135_PVO4.fcs	StJude	plate3	TB032135	PVO4	7	0
SJ_Plate3_TB032135_TSLP.fcs	StJude	plate3	TB032135	TSLP	7	0
SJ_Plate3_TB032487_Basal.fcs	StJude	plate3	TB032487	Basal	7	0
SJ_Plate3_TB032487_BCRXL.fcs	StJude	plate3	TB032487	BCR	7	0
SJ_Plate3_TB032487_PVO4.fcs	StJude	plate3	TB032487	PVO4	7	0
SJ_Plate3_TB032487_TSLP.fcs	StJude	plate3	TB032487	TSLP	7	0
SJ_Plate3_TB042364_Basal.fcs	StJude	plate3	TB042364	Basal	7	0
SJ_Plate3_TB042364_BCRXL.fcs	StJude	plate3	TB042364	BCR	7	0
SJ_Plate3_TB042364_PVO4.fcs	StJude	plate3	TB042364	PVO4	7	0
SJ_Plate3_TB042364_TSLP.fcs	StJude	plate3	TB042364	TSLP	7	0
SJ_Plate3_TB042561_Basal.fcs	StJude	plate3	TB042561	Basal	7	0
SJ_Plate3_TB042561_BCRXL.fcs	StJude	plate3	TB042561	BCR	7	0
SJ_Plate3_TB042561_PVO4.fcs	StJude	plate3	TB042561	PVO4	7	0
SJ_Plate3_TB042561_TSLP.fcs	StJude	plate3	TB042561	TSLP	7	0
SJ_Plate4_Healthy_BM.fcs	StJude	plate4	Healthy	BM	7	0
SJ_Plate4_Healthy_PBMC.fcs	StJude	plate4	Healthy	PBMC	7	0
SJ_Plate4_TB050093_Basal.fcs	StJude	plate4	TB050093	Basal	7	0
SJ_Plate4_TB050093_BCRXL.fcs	StJude	plate4	TB050093	BCR	7	0
SJ_Plate4_TB050093_PVO4.fcs	StJude	plate4	TB050093	PVO4	7	0
SJ_Plate4_TB050093_TSLP.fcs	StJude	plate4	TB050093	TSLP	7	0
SJ_Plate4_TB050903_Basal.fcs	StJude	plate4	TB050903	Basal	7	0
SJ_Plate4_TB050903_BCRXL.fcs	StJude	plate4	TB050903	BCR	7	0
SJ_Plate4_TB050903_PVO4.fcs	StJude	plate4	TB050903	PVO4	7	0
SJ_Plate4_TB050903_TSLP.fcs	StJude	plate4	TB050903	TSLP	7	0
SJ_Plate4_TB051987_Basal.fcs	StJude	plate4	TB051987	Basal	7	0
SJ_Plate4_TB051987_BCRXL.fcs	StJude	plate4	TB051987	BCR	7	0
SJ_Plate4_TB051987_PVO4.fcs	StJude	plate4	TB051987	PVO4	7	0
SJ_Plate4_TB051987_TSLP.fcs	StJude	plate4	TB051987	TSLP	7	0
SJ_Plate4_TB052295_Basal.fcs	StJude	plate4	TB052295	Basal	7	0
SJ_Plate4_TB052295_BCRXL.fcs	StJude	plate4	TB052295	BCR	7	0
SJ_Plate4_TB052295_PVO4.fcs	StJude	plate4	TB052295	PVO4	7	0
SJ_Plate4_TB052295_TSLP.fcs	StJude	plate4	TB052295	TSLP	7	0
SJ_Plate5_Healthy_BM.fcs	StJude	plate5	Healthy	BM	7	0
SJ_Plate5_Healthy_PBMC.fcs	StJude	plate5	Healthy	PBMC	7	0
SJ_Plate5_TB061581_Basal.fcs	StJude	plate5	TB061581	Basal	7	0
SJ_Plate5_TB061581_BCRXL.fcs	StJude	plate5	TB061581	BCR	7	0
SJ_Plate5_TB061581_PVO4.fcs	StJude	plate5	TB061581	PVO4	7	0
SJ_Plate5_TB061581_TSLP.fcs	StJude	plate5	TB061581	TSLP	7	0
SJ_Plate5_TB062676_Basal.fcs	StJude	plate5	TB062676	Basal	7	0
SJ_Plate5_TB062676_BCRXL.fcs	StJude	plate5	TB062676	BCR	7	0
SJ_Plate5_TB062676_PVO4.fcs	StJude	plate5	TB062676	PVO4	7	0
SJ_Plate5_TB062676_TSLP.fcs	StJude	plate5	TB062676	TSLP	7	0
SJ_Plate5_TB070634_Basal.fcs	StJude	plate5	TB070634	Basal	7	0
SJ_Plate5_TB070634_BCRXL.fcs	StJude	plate5	TB070634	BCR	7	0
SJ_Plate5_TB070634_PVO4.fcs	StJude	plate5	TB070634	PVO4	7	0
SJ_Plate5_TB070634_TSLP.fcs	StJude	plate5	TB070634	TSLP	7	0
SJ_Plate5_TB071997_Basal.fcs	StJude	plate5	TB071997	Basal	7	0
SJ_Plate5_TB071997_BCRXL.fcs	StJude	plate5	TB071997	BCR	7	0
SJ_Plate5_TB071997_PVO4.fcs	StJude	plate5	TB071997	PVO4	7	0
SJ_Plate5_TB071997_TSLP.fcs	StJude	plate5	TB071997	TSLP	7	0
