# Supplementary material for: CytofIn enables integrated analysis of public mass cytometry datasets using generalized anchors
Source: Nat Commun. 2022 Feb 17;13:934. doi: 10.1038/s41467-022-28484-5 (PMC8854441; doi:10.1038/s41467-022-28484-5)
Supplement: Supplementary file 4 — Supplementary Data 2 [file 41467_2022_28484_MOESM4_ESM.xlsx]

## Sheet: panel.csv
desc	range	metal_pattern	antigen_pattern	Lineage	Functional	General
Time	Time	[Tt]ime	[Tt]ime	0	0	1
Event_length	Event_length	ength	ength	0	0	1
(Pd102)Di	BC1	Pd102	BC1	0	0	1
(Pd104)Di	BC2	Pd104	BC2	0	0	1
(Pd105)Di	BC3	Pd105	BC3	0	0	1
(Pd106)Di	BC4	Pd106	BC4	0	0	1
(Pd108)Di	BC5	Pd108	BC5	0	0	1
(Pd110)Di	BC6	Pd110	BC6	0	0	1
(In113)Di	CD235_CD61	In113	CD235	1	0	0
(In115)Di	CD45	In115	CD45	1	0	0
(La139)Di	cPARP	La139	PARP	0	1	0
(Pr141)Di	pPLCg1_2	Pr141	pPLCg1_2	0	1	0
(Nd142)Di	CD19	Nd142	CD19	1	0	0
(Nd143)Di	CD22	Nd143	CD22	1	0	0
(Nd144)Di	p4EBP1	Nd144	p4EBP1	0	1	0
(Nd145)Di	tIkaros	Nd145	tIkaros	1	0	0
(Nd146)Di	CD79b	Nd146	CD79b	1	0	0
(Sm147)Di	CD20	[PS]m147	CD20	1	0	0
(Nd148)Di	CD34	Nd148	CD34	1	0	0
(Sm149)Di	CD179a	Sm149	CD179a	1	0	0
(Nd150)Di	pSTAT5	Nd150	pSTAT5	0	1	0
(Sm152)Di	Ki67	Sm152	Ki67	0	1	0
(Eu153)Di	IgMi	Eu153	IgMi	1	0	0
(Sm154)Di	Kappa_lambda	Sm154	appa	0	1	0
(Gd156)Di	CD10	Gd156	CD10	1	0	0
(Gd158)Di	CD179b	Gd158	CD179b	1	0	0
(Gd160)Di	CD24	Gd160	CD24	1	0	0
(Dy161)Di	TSLPr	Dy161	TSLPr	0	1	0
(Dy162)Di	CD127	Dy162	CD127	1	0	0
(Dy163)Di	RAG1	Dy163	RAG1	1	0	0
(Dy164)Di	TdT	Dy164	Td	1	0	0
(Ho165)Di	Pax5	Ho165	Pax5	1	0	0
(Er166)Di	pSyk	Er166	pSyk	0	1	0
(Er167)Di	CD43	Er167	CD43	1	0	0
(Er168)Di	CD38	Er168	CD38	1	0	0
(Er170)Di	CD3	Er170	CD3^	1	0	0
(Yb171)Di	CD33	Yb171	FITC|CD33	0	1	0
(Yb172)Di	pS6	Yb172	pS6	0	1	0
(Yb173)Di	pErk	Yb173	pErk	0	1	0
(Yb174)Di	HLADR	Yb174	HLADR	1	0	0
(Lu175)Di	IgMs	Lu175	IgMs	1	0	0
(Yb176)Di	pCreb	[YbLu]176	pCreb	0	1	0
(Ir191)Di	DNA1	Ir191	DNA1	0	1	0
(Ir193)Di	DNA2	Ir193	DNA2	0	1	0
