# Supplementary material for: CytofIn enables integrated analysis of public mass cytometry datasets using generalized anchors
Source: Nat Commun. 2022 Feb 17;13:934. doi: 10.1038/s41467-022-28484-5 (PMC8854441; doi:10.1038/s41467-022-28484-5)
Supplement: Supplementary file 5 — Supplementary Data 3 [file 41467_2022_28484_MOESM5_ESM.xlsx]

## Sheet: all_metadata2.csv
Filename	Patient ID	Timepoint	Target	Dataset	Drug	Normalization	Validation	Integration
normalized_MB004_3wk_PBMC.fcs	4	Week 3	PD-1	Greenplate	Pembro	1	1
normalized_MB004_6m_PBMC.fcs	4	Month 6	PD-1	Greenplate	Pembro	1
normalized_MB004_12wk_PBMC.fcs	4	Week 12	PD-1	Greenplate	Pembro	1
normalized_MB004_pre_PBMC.fcs	4	pre	PD-1	Greenplate	Pembro	1
normalized_MB005_3wk_PBMC.fcs	5	Week 3	PD-1	Greenplate	Pembro	1	1
normalized_MB005_6m_PBMC.fcs	5	Month 6	PD-1	Greenplate	Pembro	1
normalized_MB005_12wk_PBMC.fcs	5	Week 12	PD-1	Greenplate	Pembro	1
normalized_MB005_pre_PBMC.fcs	5	pre	PD-1	Greenplate	Pembro	1		1
normalized_MB006_5wk_PBMC.fcs	6	Week 3	PD-1	Greenplate	Pembro	1	1
normalized_MB006_6m_PBMC.fcs	6	Month 6	PD-1	Greenplate	Pembro	1
normalized_MB006_12wk_PBMC.fcs	6	Week 12	PD-1	Greenplate	Pembro	1
normalized_MB006_pre_PBMC.fcs	6	pre	PD-1	Greenplate	Pembro	1
normalized_MB007_3wk_PBMC.fcs	7	Week 3	PD-1	Greenplate	Pembro	1	1
normalized_MB007_pre_PBMC.fcs	7	pre	PD-1	Greenplate	Pembro	1
normalized_MB008_3wk_PBMC.fcs	8	Week 3	PD-1	Greenplate	Pembro	1	1
normalized_MB008_6m_PBMC.fcs	8	Month 6	PD-1	Greenplate	Pembro	1
normalized_MB008_12wk_PBMC.fcs	8	Week 12	PD-1	Greenplate	Pembro	1
normalized_MB008_pre_PBMC.fcs	8	pre	PD-1	Greenplate	Pembro	1		1
normalized_MB009_3wk_PBMC.fcs	9	Week 3	PD-1	Greenplate	Pembro	1	1
normalized_MB009_6m_PBMC.fcs	9	Month 6	PD-1	Greenplate	Pembro	1
normalized_MB009_12wk_PBMC.fcs	9	Week 12	PD-1	Greenplate	Pembro	1
normalized_MB009_pre_PBMC.fcs	9	pre	PD-1	Greenplate	Pembro	1		1
normalized_MB010_3wk_PBMC.fcs	10	Week 3	PD-1	Greenplate	Pembro	1	1
normalized_MB010_6m_PBMC.fcs	10	Month 6	PD-1	Greenplate	Pembro	1
normalized_MB010_12wk_PBMC.fcs	10	Week 12	PD-1	Greenplate	Pembro	1
normalized_MB010_pre_PBMC.fcs	10	pre	PD-1	Greenplate	Pembro	1		1
normalized_MB012_3wk_PBMC.fcs	12	Week 3	PD-1	Greenplate	Pembro	1	1
normalized_MB012_6m_PBMC.fcs	12	Month 6	PD-1	Greenplate	Pembro	1
normalized_MB012_12wk_PBMC.fcs	12	Week 12	PD-1	Greenplate	Pembro	1
normalized_MB012_pre_PBMC.fcs	12	pre	PD-1	Greenplate	Pembro	1		1
normalized_MB013_6m_PBMC.fcs	13	Month 6	PD-1	Greenplate	Pembro	1
normalized_MB013_6wk_PBMC.fcs	13	Week 3	PD-1	Greenplate	Pembro	1	1
normalized_MB013_pre_PBMC.fcs	13	pre	PD-1	Greenplate	Pembro	1		1
normalized_MB041_3wk_PBMC.fcs	41	Week 3	PD-1	Greenplate	Pembro	1	1
normalized_MB041_pre_PBMC.fcs	41	pre	PD-1	Greenplate	Pembro	1		1
normalized_export_66352_Live_CD45.fcs	A	Week 6	CTLA	Wei	Ipi	1		1
normalized_export_66697_Live_CD45.fcs	B	Week 6	CTLA	Wei	Ipi	1		1
normalized_export_67730_Live_CD45.fcs	C	week 8	PD-1	Wei	Pembro	1		1
normalized_export_90797_Live_CD45+.fcs	D	Week 3	PD-1	Wei	Pembro	1	1	1
normalized_export_91723_Live_CD45.fcs	E	Week 6	CTLA	Wei	Ipi	1		1
normalized_export_92080_Live_CD45.fcs	F	Week 8	PD-1	Wei	Pembro	1		1
normalized_export_92386_Live_CD45.fcs	G	Week 8	PD-1	Wei	Pembro	1		1
normalized_export_92558_Live_CD45.fcs	H	Week 8	PD-1	Wei	Pembro	1		1
normalized_export_93449_Live_CD45.fcs	I	Week 6	CTLA	Wei	Ipi	1		1
normalized_export_94017_Live_CD45.fcs	J	Week 6	CTLA	Wei	ipi	1		1
normalized_export_116183_Live_CD45.fcs	K	Week 12	Both	Wei	Both	1		1
normalized_export_124622_Live_CD45+.fcs	L	Week 1	Both	Wei	Both	1		1
normalized_export_125256_Live_CD45+.fcs	M	Week 1	Both	Wei	Both	1		1
normalized_export_131471_Live_CD45.fcs	N	4 months	PD-1	Wei	Nivo	1		1
normalized_export_132264_Live_CD45.fcs	O	Week 8	Both	Wei	Both	1		1
normalized_export_133771_Live_CD45+.fcs	P	4 months	PD-1	Wei	Nivo	1		1
normalized_export_134498_Live_CD45+.fcs	Q	Week 3	Both	Wei	Both	1		1
normalized_export_134789_Live_CD45.fcs	R	Week 8	Both	Wei	Both	1		1
normalized_export_139779_Live_CD45+.fcs	S	Week 2	PD-1	Wei	Nivo	1		1
normalized_export_139960_Live_CD45+.fcs	T	Week 3	Both	Wei	Both	1		1
normalized_export_141492_Live_CD45+.fcs	U	Week 3	Both	Wei	Both	1		1
normalized_export_142298_Live_CD45.fcs	V	4 months	Both	Wei	Both	1		1
normalized_export_146684_Live_CD45.fcs	W	Week 8	PD-1	Wei	Nivo	1		1
normalized_export_152955_Live_CD45+.fcs	X	Week 2	PD-1	Wei	Nivo	1		1
normalized_export_SN68350_Live_CD45.fcs	Y	Week 6	CTLA	Wei	Ipi	1		1
normalized_export_SN89104_Live_CD45.fcs	Z	Week 3	PD-1	Wei	Pembro	1	1	1
normalized_export_SN89550_Live_CD45.fcs	AA	Week 3	PD-1	Wei	Pembro	1	1	1
normalized_export_SN90300_Live_CD45.fcs	BB	Week 3	CTLA	Wei	Ipi	1		1
normalized_export_SN90635_Live_CD45.fcs	CC	Week 8	PD-1	Wei	Pembro	1		1
normalized_export_SN93787_Live_CD45.fcs	DD	Week 3	CTLA	Wei	Ipi	1		1
normalized_export_SN116962_Live_CD45.fcs	EE	Week 8	PD-1	Wei	Pembro	1		1
normalized_export_SN117429_Live_CD45.fcs	FF	Week 3	PD-1	Wei	Pembro	1	1	1
normalized_export_SN120808_Live_CD45.fcs	GG	Week 8	CTLA	Wei	Ipi	1		1
normalized_export_SN125411_Live_CD45.fcs	HH	Week 1	Both	Wei	Both	1		1
normalized_export_SN132071_Live_CD45.fcs	II	Week 8	Both	Wei	Both	1		1
normalized_export_SN135175_Live_CD45.fcs	JJ	Week 12	Both	Wei	Both	1		1
normalized_export_SN135243_Live_CD45.fcs	KK	Month 4	Both	Wei	Both	1		1
normalized_export_SN135408_Live_CD45.fcs	LL	Week 1	Both	Wei	Both	1		1
normalized_export_SN142447_Live_CD45.fcs	MM	Month 4	Both	Wei	Both	1		1
